# Supplementary material for: MiR-34 inhibits polycomb repressive complex 2 to modulate chaperone expression and promote healthy brain aging
Source: Nat Commun. 2018 Oct 10;9:4188. doi: 10.1038/s41467-018-06592-5 (PMC6180074; doi:10.1038/s41467-018-06592-5)
Supplement: Supplementary file 3 — Supplementary Data 1 [file 41467_2018_6592_MOESM3_ESM.xlsx]

## Sheet: EzCalledDE
ensembl	geneSymbol	entrez	cg	baseMean	log2FoldChange	lfcSE	stat	pvalue	Benjamini.correction	Bonf.correction
FBgn0054031	CG34031	3885665	CG34031	82.7101	4.23908	0.140218	30.2321	8.97805e-201	9.22345e-198	1.10681e-196
FBgn0052437	CG32437	40366	CG32437	73.9271	4.19023	0.138182	30.324	5.54015e-202	6.209e-199	6.8299e-198
FBgn0267533	CR45873		CR45873	150.487	3.98502	0.106759	37.3272	5.93454e-305	1.21935e-301	7.3161e-301
FBgn0035999	CG3552	39097	CG3552	503.84	3.59435	0.074602	48.1803	0	0	0
FBgn0004895	fd64A	38471	CG1132	49.9843	3.52988	0.136767	25.8095	6.93107e-147	5.34039e-144	8.54463e-143
FBgn0265318	CR44291		CR44291	59.9442	3.38775	0.128139	26.438	5.01267e-154	4.11974e-151	6.17962e-150
FBgn0029924	CG4586	31641	CG4586	272.522	3.35491	0.0898317	37.3466	2.88015e-305	7.1013e-302	3.55065e-301
FBgn0035823	eIF4E-5	38878	CG8277	34.7344	3.07264	0.142112	21.6212	1.13411e-103	4.99332e-101	1.39813e-99
FBgn0039518	CG13978	43303	CG13978	48.0525	3.02818	0.134854	22.4553	1.13468e-111	5.38012e-109	1.39883e-107
FBgn0021738	Crg-1	43900	CG32788	35.5398	2.67371	0.141201	18.9354	5.82334e-80	1.94027e-77	7.17901e-76
FBgn0052365	CG32365	38876	CG32365	177.273	2.44636	0.085963	28.4583	3.84222e-178	3.6436e-175	4.73668e-174
FBgn0040092	lectin-46Cb	53522	CG1652	124.888	2.43537	0.131005	18.5899	3.87712e-77	1.13803e-74	4.77971e-73
FBgn0039316	CG11893	43056	CG11893	16.2927	2.29683	0.15129	15.1816	4.6792e-52	8.87464e-50	5.76852e-48
FBgn0052440	CG32440	318030	CG32440	13.039	2.29025	0.151615	15.1058	1.48375e-51	2.7301e-49	1.82917e-47
FBgn0264745	CR44003		CR44003	113.557	2.20825	0.0919026	24.0281	1.41412e-127	8.30156e-125	1.74333e-123
FBgn0035957	CG5144	39040	CG5144	26.0114	2.17938	0.14189	15.3597	3.05205e-53	6.12604e-51	3.76257e-49
FBgn0033139	Tsp42Er	35629	CG12837	40.0187	2.17097	0.140805	15.4183	1.23403e-53	2.53552e-51	1.52131e-49
FBgn0262577	CG43117	12798272	CG43117	42.3197	2.13601	0.132345	16.1397	1.34243e-58	2.95526e-56	1.65495e-54
FBgn0029114	Tollo	44497	CG6890	453.609	2.10305	0.0597135	35.219	1.02443e-271	1.57864e-268	1.26291e-267
FBgn0036491	Best4	39660	CG7259	16.0986	2.04631	0.150109	13.6322	2.57805e-42	3.61162e-40	3.17822e-38
FBgn0052255	Gr64f	117477	CG32255	17.3566	2.01992	0.151281	13.3521	1.15221e-40	1.57827e-38	1.42044e-36
FBgn0041236	Gr59d	117343	CG30330	11.391	2.0171	0.151253	13.3359	1.43129e-40	1.93901e-38	1.7645e-36
FBgn0038002	CG12256	14462452	CG12256	1925.22	1.99723	0.083816	23.8287	1.68335e-125	9.02277e-123	2.07524e-121
FBgn0035359	CG1143	38329	CG1143	32.6926	1.91989	0.140599	13.6551	1.88341e-42	2.69985e-40	2.32187e-38
FBgn0039490	CG5882	43269	CG5882	44.8711	1.85581	0.134981	13.7487	5.18749e-43	7.79895e-41	6.39514e-39
FBgn0267180	CR45620		CR45620	14.7727	1.79369	0.149805	11.9735	4.89104e-33	5.06695e-31	6.02967e-29
FBgn0040732	CG16926	50205	CG16926	72.5491	1.73944	0.148037	11.7501	7.05567e-32	7.12969e-30	8.69822e-28
FBgn0034822	RpL37b	37669	CG9873	10.2043	1.73842	0.151617	11.4659	1.95759e-30	1.87079e-28	2.41332e-26
FBgn0002565	Lsp2	45326	CG6806	1799.72	1.70008	0.146642	11.5934	4.45175e-31	4.32135e-29	5.48811e-27
FBgn0050384	CG30384	246584	CG30384	73.4217	1.62885	0.112748	14.4469	2.6228e-47	4.36944e-45	3.23338e-43
FBgn0033518	Prx2540-2	36098	CG11765	72.2793	1.62663	0.143163	11.3621	6.45451e-30	6.07414e-28	7.95712e-26
FBgn0002542	lds	45894	CG2684	197.864	1.59006	0.0862267	18.4405	6.21576e-76	1.74154e-73	7.66279e-72
FBgn0263746	CR43671		CR43671	10.5723	1.58602	0.151056	10.4995	8.68388e-26	6.81878e-24	1.07055e-21
FBgn0035998	CG3437	39096	CG3437	240.981	1.57958	0.0745962	21.175	1.62259e-99	6.66775e-97	2.00033e-95
FBgn0031012	CG8051	32925	CG8051	47.5127	1.55236	0.123378	12.5822	2.64706e-36	3.07858e-34	3.26329e-32
FBgn0036962	CG17122	40226	CG17122	41.2866	1.54091	0.127855	12.0521	1.89152e-33	2.01023e-31	2.33187e-29
FBgn0036765	CG7408	39991	CG7408	137.064	1.51734	0.102543	14.7971	1.52908e-49	2.58226e-47	1.88505e-45
FBgn0261705	CG42741	37654	CG42741	87.0224	1.44652	0.110823	13.0525	6.14981e-39	7.65807e-37	7.58149e-35
FBgn0035545	CG12607	38547	CG12607	7.63561	1.41642	0.147453	9.60589	7.55043e-22	5.2001e-20	9.30818e-18
FBgn0022774	Oat	40145	CG8782	195.376	1.39486	0.105051	13.278	3.10704e-40	3.98995e-38	3.83035e-36
FBgn0037167	CG11425	40472	CG11425	116.27	1.3724	0.132927	10.3244	5.46366e-25	4.08218e-23	6.7356e-21
FBgn0031688	Cyp28d2	33748	CG6081	178.625	1.36848	0.0907927	15.0726	2.4518e-51	4.44497e-49	3.02258e-47
FBgn0037975	CG3397	41454	CG3397	27.0997	1.36784	0.14285	9.57535	1.01513e-21	6.95253e-20	1.25145e-17
FBgn0035484	CG11594	38473	CG11594	235.525	1.33197	0.109322	12.1839	3.7873e-34	4.0956e-32	4.66898e-30
FBgn0052373	CG32373	318000	CG32373	413.864	1.32955	0.0762164	17.4444	3.79742e-68	9.17933e-66	4.68146e-64
FBgn0031255	BBS8	33217	CG13691	8.75121	1.32902	0.151168	8.79165	1.47381e-18	8.14761e-17	1.81692e-14
FBgn0035831	CG8038	38889	CG8038	168.575	1.32613	0.0863417	15.359	3.08091e-53	6.12604e-51	3.79815e-49
FBgn0038914	fit	42578	CG17820	16.0557	1.32253	0.145234	9.10619	8.53249e-20	5.28585e-18	1.05189e-15
FBgn0045479	Gr64a	117481	CG32261	20.8747	1.31849	0.149072	8.84468	9.17929e-19	5.14374e-17	1.13162e-14
FBgn0037531	CG10445	40938	CG10445	29.396	1.29606	0.134091	9.66558	4.22231e-22	2.92431e-20	5.20527e-18
FBgn0002563	Lsp1beta	33274	CG4178	144.005	1.28277	0.1509	8.50078	1.88314e-17	9.47565e-16	2.32153e-13
FBgn0031715	tomb	33779	CG14016	8.80439	1.27962	0.148866	8.59575	8.2723e-18	4.26698e-16	1.01981e-13
FBgn0038404	CG8925	41963	CG8925	24.0751	1.27823	0.150739	8.4797	2.25775e-17	1.11334e-15	2.78336e-13
FBgn0036000	CG3434	39098	CG3434	428.396	1.248	0.058003	21.5161	1.10016e-102	4.67681e-100	1.35627e-98
FBgn0003944	Ubx	42034	CG10388	18.1305	1.20503	0.15053	8.00523	1.1924e-15	5.23126e-14	1.46998e-11
FBgn0010241	Mdr50	36582	CG8523	15.8832	1.1929	0.15127	7.88594	3.12173e-15	1.309e-13	3.84847e-11
FBgn0266687	CR45177		CR45177	16.0016	1.1775	0.149626	7.86963	3.55705e-15	1.48146e-13	4.38513e-11
FBgn0000316	cin	30973	CG2945	2276.3	1.16777	0.0320821	36.3996	4.32697e-290	7.62041e-287	5.33429e-286
FBgn0036354	Poc1	39502	CG10191	146.382	1.16212	0.0983417	11.8171	3.18389e-32	3.24388e-30	3.9251e-28
FBgn0035797	CG14837	38849	CG14837	22.8459	1.15972	0.144358	8.03367	9.46005e-16	4.24085e-14	1.16623e-11
FBgn0033372	CG13742	35916	CG13742	12.1444	1.15929	0.151366	7.65882	1.87646e-14	7.36719e-13	2.3133e-10
FBgn0045761	CHKov1	43067	CG10618	455.863	1.15184	0.0496556	23.1966	4.93079e-119	2.53278e-116	6.07868e-115
FBgn0001149	GstD1	41503	CG10045	2413.23	1.14962	0.0448071	25.6571	3.52516e-145	2.55636e-142	4.34582e-141
FBgn0013277	Hsp70Ba	44921	CG31449	5.88496	1.1316	0.145927	7.75456	8.8647e-15	3.55974e-13	1.09284e-10
FBgn0037090	Est-Q	40381	CG7529	78.6352	1.13127	0.120413	9.39492	5.72599e-21	3.83641e-19	7.059e-17
FBgn0264507	CR43906		CR43906	659.832	1.12453	0.0597827	18.8103	6.21853e-79	1.96569e-76	7.6662e-75
FBgn0031835	CG11319	33923	CG11319	8656.49	1.12426	0.0748249	15.0252	5.02089e-51	8.97066e-49	6.18975e-47
FBgn0035360	CG1246	38330	CG1246	20.3305	1.12128	0.145392	7.71211	1.23758e-14	4.92157e-13	1.52569e-10
FBgn0034069	CG8401	36770	CG8401	1060.53	1.11722	0.0466993	23.9237	1.73454e-126	9.71971e-124	2.13834e-122
FBgn0263650	CR43641		CR43641	76.9824	1.11397	0.10056	11.0776	1.61064e-28	1.42848e-26	1.98559e-24
FBgn0084049	CR41440		CR41440	63.7279	1.11114	0.144367	7.69667	1.39656e-14	5.51822e-13	1.72168e-10
FBgn0036931	CG14183	40192	CG14183	294.725	1.10913	0.0799353	13.8753	8.9373e-44	1.4309e-41	1.10179e-39
FBgn0039685	Obp99b	43497	CG7592	372.996	1.10066	0.150978	7.29016	3.09581e-13	1.11269e-11	3.81652e-09
FBgn0036046	Ilp2	39150	CG8167	10440.2	1.08571	0.0482816	22.4869	5.57048e-112	2.74692e-109	6.86729e-108
FBgn0026562	BM-40-SPARC	43230	CG6378	3908.45	1.08408	0.0678326	15.9817	1.71372e-57	3.64254e-55	2.11267e-53
FBgn0085428	Nox	5740310	CG34399	9.03073	1.07813	0.150734	7.15253	8.51946e-13	2.91744e-11	1.05028e-08
FBgn0267027	CR45471		CR45471	82.3931	1.07799	0.149032	7.23327	4.71509e-13	1.67033e-11	5.81276e-09
FBgn0034821	CG9876	37668	CG9876	6.58447	1.07735	0.150622	7.15272	8.50727e-13	2.91744e-11	1.04878e-08
FBgn0000109	Aprt	48224	CG18315	323.514	1.07567	0.0608852	17.6672	7.50749e-70	1.92817e-67	9.25524e-66
FBgn0040370	CG13375	30976	CG13375	5868.06	1.07544	0.0923986	11.6391	2.60653e-31	2.55027e-29	3.21334e-27
FBgn0264390	CR43838		CR43838	73.8537	1.06844	0.109028	9.79973	1.12887e-22	7.90723e-21	1.39167e-18
FBgn0266008	CR44781		CR44781	3.98215	1.066	0.137309	7.76345	8.2648e-15	3.32969e-13	1.01888e-10
FBgn0040349	CG3699	31046	CG3699	63.0709	1.06099	0.141244	7.51175	5.83436e-14	2.20632e-12	7.1926e-10
FBgn0053777	CG33777	3772311	CG33777	59.0351	1.04586	0.115765	9.03432	1.65027e-19	9.97282e-18	2.03446e-15
FBgn0025836	RhoGAP1A	5740235	CG40494	11910.9	1.02545	0.0489567	20.946	2.04122e-97	8.11749e-95	2.51642e-93
FBgn0034356	CG10924	37130	CG10924	11.6587	1.02007	0.150575	6.77449	1.24843e-11	3.85731e-10	1.53907e-07
FBgn0027342	fz4	31659	CG4626	734.583	1.01472	0.0769939	13.1792	1.15552e-39	1.46858e-37	1.42452e-35
FBgn0039328	CHKov2	43068	CG10675	318.965	1.00849	0.0781365	12.9067	4.12372e-38	4.93565e-36	5.08372e-34
FBgn0036031	CG6761	39134	CG6761	17.0804	1.00718	0.149685	6.72868	1.71208e-11	5.23735e-10	2.11065e-07
FBgn0266099	CG44836	39825	CG44836	41.7388	1.00389	0.123482	8.12983	4.2988e-16	1.9701e-14	5.29957e-12
FBgn0040260	Ugt36Bc	53511	CG17932	464.518	1.0029	0.0735556	13.6346	2.49267e-42	3.53214e-40	3.07296e-38
FBgn0035791	CG8539	38842	CG8539	9.93263	0.999136	0.149381	6.6885	2.25469e-11	6.81269e-10	2.77958e-07
FBgn0031886	Nuf2	33992	CG8902	11.911	0.988911	0.15146	6.52918	6.61316e-11	1.89598e-09	8.1527e-07
FBgn0267029	CR45473		CR45473	493.881	0.983844	0.0530966	18.5293	1.1977e-76	3.43378e-74	1.47653e-72
FBgn0264942	CR44111		CR44111	3.77959	0.979759	0.137098	7.1464	8.9082e-13	3.03371e-11	1.0982e-08
FBgn0263336	CR43417		CR43417	19.9732	0.971691	0.145162	6.69386	2.17359e-11	6.60001e-10	2.6796e-07
FBgn0052602	Muc12Ea	32384	CG32602	72.9568	0.961979	0.111161	8.65396	4.97447e-18	2.62074e-16	6.13253e-14
FBgn0262877	CG43232	12798583	CG43232	6.46131	0.948622	0.14825	6.39882	1.56586e-10	4.35754e-09	1.93039e-06
FBgn0031869	CG18304	33969	CG18304	47.0494	0.936855	0.114859	8.15656	3.44712e-16	1.5976e-14	4.24961e-12
FBgn0038113	CG11668	41606	CG11668	128.579	0.934938	0.0902821	10.3557	3.94114e-25	2.96258e-23	4.85864e-21
FBgn0036756	cln3	39981	CG5582	107.072	0.93455	0.125728	7.4331	1.06083e-13	3.95101e-12	1.30779e-09
FBgn0259722	CG42376	7354420	CG42376	639.765	0.933177	0.0493322	18.9162	8.38972e-80	2.7218e-77	1.03428e-75
FBgn0029990	CG2233	31721	CG2233	1613.16	0.930999	0.148976	6.24933	4.12224e-10	1.11201e-08	5.0819e-06
FBgn0085638	CG41378	5740475	CG41378	273.681	0.925766	0.0900661	10.2787	8.78685e-25	6.52556e-23	1.08324e-20
FBgn0035976	PGRP-LC	39063	CG4432	232.368	0.923033	0.083181	11.0967	1.30193e-28	1.16306e-26	1.60502e-24
FBgn0035577	CG13708	38582	CG13708	131.293	0.911378	0.0928158	9.81922	9.30652e-23	6.55604e-21	1.14731e-18
FBgn0031775	CG9150	33856	CG9150	10.8522	0.908839	0.145221	6.25832	3.89157e-10	1.05209e-08	4.79752e-06
FBgn0029898	CG14439	31614	CG14439	94.1083	0.908201	0.108757	8.35072	6.78509e-17	3.26744e-15	8.36465e-13
FBgn0040372	G9a	30971	CG2995	5095.67	0.903276	0.048217	18.7335	2.63733e-78	7.93e-76	3.2513e-74
FBgn0260995	CG42596	8674044	CG42596	2261.27	0.885478	0.0525493	16.8504	1.04144e-63	2.42244e-61	1.28389e-59
FBgn0285912				32.8072	0.879451	0.143506	6.12831	8.88177e-10	2.27167e-08	1.09495e-05
FBgn0039310	CG11878	43050	CG11878	7.58248	0.87582	0.145335	6.02622	1.67842e-09	4.16328e-08	2.06915e-05
FBgn0259715	CG42369	33894	CG42369	140.911	0.869641	0.13878	6.26631	3.69706e-10	1.0045e-08	4.55773e-06
FBgn0044048	Ilp5	2768992	CG33273	1133.36	0.867381	0.070807	12.2499	1.68135e-34	1.86735e-32	2.07276e-30
FBgn0024289	Sodh-1	40836	CG1982	170.322	0.865724	0.140067	6.18077	6.37907e-10	1.66966e-08	7.86412e-06
FBgn0001208	Hn	38871	CG7399	329.511	0.855474	0.11237	7.61302	2.67761e-14	1.03804e-12	3.30096e-10
FBgn0031559	CG3513	33590	CG3513	3.23675	0.853356	0.135224	6.31069	2.77797e-10	7.62735e-09	3.42468e-06
FBgn0031254	CG13692	33216	CG13692	3.8051	0.839037	0.134834	6.22274	4.88552e-10	1.29803e-08	6.02287e-06
FBgn0041235	Gr59c	192481	CG30186	3.05203	0.838238	0.128397	6.52847	6.64436e-11	1.9005e-09	8.19117e-07
FBgn0040670	e(y)2b	50143	CG14612	85.193	0.836613	0.105502	7.92981	2.19485e-15	9.39518e-14	2.70581e-11
FBgn0038118	timeout	41615	CG7855	22.0639	0.82745	0.141952	5.82908	5.57322e-09	1.27471e-07	6.87067e-05
FBgn0266094	CR44831		CR44831	38.6005	0.818987	0.127279	6.43458	1.23818e-10	3.48499e-09	1.52643e-06
FBgn0026755	Ugt37b1	53584	CG9481	6.27792	0.805158	0.144198	5.58368	2.35478e-08	4.95388e-07	0.000290298
FBgn0000473	Cyp6a2	35587	CG9438	473.643	0.801919	0.0732507	10.9476	6.82396e-28	5.88292e-26	8.41258e-24
FBgn0016715	Reg-2	38075	CG3200	22.682	0.798783	0.143085	5.58257	2.36991e-08	4.96272e-07	0.000292163
FBgn0050083	CG30083	246444	CG30083	5.50743	0.795148	0.146306	5.43481	5.48539e-08	1.06327e-06	0.000676238
FBgn0029986	CG15332	31714	CG15332	21.077	0.794681	0.137668	5.77244	7.81339e-09	1.75134e-07	9.63235e-05
FBgn0031108	CG15459	33036	CG15459	11.171	0.791009	0.150421	5.25864	1.45124e-07	2.6505e-06	0.00178909
FBgn0041194	Prat2	38753	CG10078	173.662	0.786681	0.147698	5.32627	1.00252e-07	1.86267e-06	0.00123591
FBgn0038752	CG4462	42376	CG4462	371.66	0.785799	0.0737624	10.6531	1.68653e-26	1.3501e-24	2.07915e-22
FBgn0033603	Cpr47Ef	36194	CG13214	43.6611	0.783624	0.14256	5.4968	3.86748e-08	7.77786e-07	0.000476783
FBgn0265757	CR44564		CR44564	44.7864	0.781488	0.117143	6.67123	2.53669e-11	7.6274e-10	3.12723e-07
FBgn0050082	CG30082	246443	CG30082	3.36539	0.781003	0.132808	5.8807	4.0853e-09	9.61137e-08	5.03636e-05
FBgn0267270	CR45706		CR45706	87.1271	0.780192	0.107465	7.25996	3.87202e-13	1.3796e-11	4.77343e-09
FBgn0030895	CG7135	32793	CG7135	1075.88	0.778847	0.0917323	8.49043	2.05869e-17	1.02751e-15	2.53796e-13
FBgn0040364	CG11378	31060	CG11378	323.81	0.77379	0.0758342	10.2037	1.90835e-24	1.40037e-22	2.35262e-20
FBgn0031252	CG13690	33213	CG13690	15.2831	0.771237	0.150163	5.13599	2.80659e-07	4.81218e-06	0.00345996
FBgn0011692	pav	38515	CG1258	16.3373	0.769206	0.147002	5.23262	1.67125e-07	3.01215e-06	0.00206031
FBgn0030691	Efhc1.1	32528	CG8959	76.1642	0.766262	0.106579	7.18964	6.49621e-13	2.25592e-11	8.00853e-09
FBgn0259977	Tdc1	35573	CG30445	43.9897	0.762944	0.141843	5.37878	7.49931e-08	1.42452e-06	0.000924515
FBgn0036833	CG3819	40069	CG3819	30.7423	0.757598	0.133213	5.6871	1.29213e-08	2.80941e-07	0.000159294
FBgn0031432	Cyp309a1	33438	CG9964	60.4496	0.755454	0.150865	5.0075	5.51425e-07	9.10036e-06	0.00679797
FBgn0039197	CG17780	42914	CG17780	6.7745	0.752198	0.15127	4.97254	6.6083e-07	1.07335e-05	0.00814671
FBgn0031002	CG14196	32915	CG14196	203.982	0.751553	0.08376	8.9727	2.89341e-19	1.70669e-17	3.56699e-15
FBgn0043791	CG8147	41135	CG8147	46.8506	0.748255	0.150187	4.98215	6.28831e-07	1.02543e-05	0.00775223
FBgn0039307	CR13656		CR13656	7.92468	0.746391	0.14934	4.99794	5.79462e-07	9.52481e-06	0.0071436
FBgn0032449	CG17036	34679	CG17036	53.3314	0.745723	0.120709	6.17785	6.4979e-10	1.69716e-08	8.01061e-06
FBgn0000551	Edg78E	40354	CG7673	67.3048	0.741592	0.11169	6.63971	3.14298e-11	9.26953e-10	3.87466e-07
FBgn0035581	CG17150	38586	CG17150	107.866	0.739947	0.0844493	8.76203	1.91763e-18	1.04143e-16	2.36405e-14
FBgn0027578	CG14526	43413	CG14526	76.0229	0.738206	0.136611	5.40371	6.52779e-08	1.25545e-06	0.000804746
FBgn0001114	Glt	34193	CG9280	347.794	0.738016	0.141583	5.2126	1.86215e-07	3.32705e-06	0.00229566
FBgn0264438	CR43856		CR43856	44.9722	0.728949	0.116946	6.23321	4.56964e-10	1.22247e-08	5.63346e-06
FBgn0033524	Cyp49a1	36105	CG18377	37.3255	0.724365	0.129992	5.57239	2.51273e-08	5.23259e-07	0.000309769
FBgn0004034	y		CG3757	24.2617	0.722256	0.146918	4.91605	8.83064e-07	1.40833e-05	0.0108864
FBgn0040601	CG13643	50074	CG13643	21.6038	0.720713	0.14254	5.05622	4.27653e-07	7.16318e-06	0.0052721
FBgn0003390	shf	31617	CG3135	57.0298	0.718993	0.104525	6.87866	6.04185e-12	1.91475e-10	7.4484e-08
FBgn0028990	Spn27A	45815	CG11331	293.175	0.718434	0.0857272	8.38046	5.27214e-17	2.54882e-15	6.4995e-13
FBgn0035817	CG7409	38870	CG7409	131.954	0.717287	0.144793	4.95387	7.2751e-07	1.17546e-05	0.00896875
FBgn0039007	CCAP	42683	CG4910	217.615	0.714539	0.072214	9.89473	4.38787e-23	3.14498e-21	5.40937e-19
FBgn0015033	Cyp4d8	38841	CG4321	19.4814	0.713909	0.145329	4.91236	8.99888e-07	1.42962e-05	0.0110938
FBgn0265966	CR44753		CR44753	27.2904	0.713232	0.12957	5.5046	3.70008e-08	7.45337e-07	0.000456146
FBgn0035293	CG5687	38255	CG5687	2431.78	0.710111	0.0790374	8.9845	2.59911e-19	1.54791e-17	3.20418e-15
FBgn0027521	CG3679	32591	CG3679	40.06	0.709612	0.124461	5.7015	1.18756e-08	2.59118e-07	0.000146402
FBgn0284435				1923.18	0.70794	0.042463	16.6719	2.0967e-62	4.7867e-60	2.58482e-58
FBgn0267543	CR45883		CR45883	12.7362	0.701963	0.150734	4.65696	3.20906e-06	4.65976e-05	0.0395613
FBgn0261998	CG42816	39977	CG42816	52.0111	0.701611	0.118499	5.92081	3.20356e-09	7.66864e-08	3.94935e-05
FBgn0038652	CG7720	42257	CG7720	136.939	0.700973	0.115167	6.08656	1.15362e-09	2.90836e-08	1.42219e-05
FBgn0265814	CR44603		CR44603	71.4757	0.700878	0.115208	6.08356	1.17541e-09	2.95723e-08	1.44904e-05
FBgn0053993	CG33993	3885637	CG33993	183.177	0.698013	0.0822477	8.48672	2.12558e-17	1.05238e-15	2.62042e-13
FBgn0028952	Kebab	48440	CG31672	7.74119	0.697651	0.151071	4.61803	3.87401e-06	5.57279e-05	0.0477588
FBgn0004620	GluRIIA	33788	CG6992	457.791	0.697275	0.063766	10.9349	7.84898e-28	6.7196e-26	9.67622e-24
FBgn0038450	CG17560	42022	CG17560	18.6566	0.696734	0.144249	4.83007	1.36487e-06	2.0902e-05	0.0168261
FBgn0032285	CG17108	34471	CG17108	761.484	0.691997	0.136038	5.08679	3.64175e-07	6.17545e-06	0.00448955
FBgn0001225	Hsp26	39075	CG4183	629.494	0.69147	0.137746	5.0199	5.16996e-07	8.5436e-06	0.00637352
FBgn0036816	Indy	40049	CG3979	842.675	0.687765	0.0622336	11.0514	2.15938e-28	1.90148e-26	2.66208e-24
FBgn0031305	Iris	33290	CG4715	95.3956	0.687589	0.136172	5.04943	4.43138e-07	7.41249e-06	0.005463
FBgn0001226	Hsp27	39078	CG4466	165.335	0.68597	0.128518	5.33756	9.42081e-08	1.75438e-06	0.0011614
FBgn0033268	Obp44a	35789	CG2297	26933.1	0.684654	0.0868167	7.8862	3.11525e-15	1.309e-13	3.84048e-11
FBgn0030575	CG5321	32399	CG5321	359.381	0.6829	0.0606143	11.2663	1.92453e-29	1.74453e-27	2.37255e-25
FBgn0004512	Mdr49	36428	CG3879	1306.11	0.682807	0.0741046	9.21409	3.13926e-20	2.00523e-18	3.87009e-16
FBgn0031689	Cyp28d1	33749	CG10833	9666.25	0.681589	0.0729869	9.33852	9.76927e-21	6.47503e-19	1.20436e-16
FBgn0031831	CG11043	33919	CG11043	8.95204	0.681214	0.150563	4.52445	6.05538e-06	8.37831e-05	0.0746507
FBgn0051200	CG31200	326124	CG31200	76.9386	0.68039	0.104207	6.52924	6.61064e-11	1.89598e-09	8.14959e-07
FBgn0265048	cv-d	41921	CG31150	1178.94	0.6784	0.0552988	12.2679	1.3471e-34	1.50973e-32	1.6607e-30
FBgn0036262	CG6910	39391	CG6910	2605	0.677927	0.0808122	8.38892	4.90611e-17	2.39061e-15	6.04825e-13
FBgn0264835	CR44043		CR44043	167.615	0.677615	0.0923525	7.33726	2.18003e-13	7.97489e-12	2.68754e-09
FBgn0087007	bbg	39583	CG42230	212.091	0.675473	0.0750604	8.99906	2.27649e-19	1.36236e-17	2.80646e-15
FBgn0266936	CR45387		CR45387	3.52064	0.672066	0.138511	4.85206	1.22185e-06	1.89472e-05	0.015063
FBgn0051547	CG31547	40663	CG31547	1543.25	0.671846	0.0584904	11.4864	1.54368e-30	1.48675e-28	1.90304e-26
FBgn0051436	CG31436	318734	CG31436	226.327	0.668709	0.0750495	8.91023	5.09264e-19	2.89318e-17	6.2782e-15
FBgn0038795	CG4335	42421	CG4335	15.1989	0.666036	0.149294	4.46123	8.14901e-06	0.000110518	0.100461
FBgn0040323	GNBP1	40034	CG6895	256.641	0.665443	0.0805378	8.2625	1.42655e-16	6.73813e-15	1.75865e-12
FBgn0266866	CR45327		CR45327	63.0042	0.665156	0.120408	5.52419	3.31012e-08	6.7117e-07	0.000408071
FBgn0035076	Ance-5	37980	CG10142	153.132	0.664581	0.120611	5.51009	3.58642e-08	7.23624e-07	0.000442134
FBgn0086408	stl	37619	CG3622	364.215	0.662309	0.0783026	8.45833	2.71226e-17	1.33214e-15	3.34368e-13
FBgn0264721	CR43989		CR43989	26.5908	0.657199	0.133964	4.90578	9.30588e-07	1.47459e-05	0.0114723
FBgn0263780	CG17684	3355066	CG17684	1296.31	0.656145	0.0819576	8.00591	1.18591e-15	5.22139e-14	1.46199e-11
FBgn0035290	dsb	38252	CG1887	85.8763	0.649089	0.136458	4.75671	1.96775e-06	2.97285e-05	0.0242584
FBgn0264361	CG43813	14462751	CG43813	16.6858	0.648434	0.145148	4.46741	7.91736e-06	0.000107613	0.0976053
FBgn0035638	Tektin-C	38653	CG10541	56.1705	0.646555	0.122201	5.29094	1.21692e-07	2.23579e-06	0.00150022
FBgn0039045	CG17119	42723	CG17119	174.701	0.645433	0.0736266	8.76631	1.84619e-18	1.00707e-16	2.27598e-14
FBgn0029518	CG13376	3346142	CG13376	20.5222	0.644975	0.145962	4.41878	9.92609e-06	0.000131297	0.122369
FBgn0025454	Cyp6g1	36316	CG8453	330.594	0.644732	0.11037	5.84153	5.17249e-09	1.19862e-07	6.37664e-05
FBgn0039722	Capa	43541	CG15520	2842.77	0.638661	0.0688107	9.28141	1.67254e-20	1.09095e-18	2.0619e-16
FBgn0050401	CG30401	246593	CG30401	8.09524	0.637501	0.150868	4.22555	2.38361e-05	0.000288656	0.293852
FBgn0039031	CG17244	42709	CG17244	33.3638	0.636215	0.149311	4.261	2.03516e-05	0.000248904	0.250895
FBgn0086693	iav	31621	CG4536	37.4404	0.635803	0.122297	5.19884	2.0054e-07	3.56233e-06	0.00247226
FBgn0029828	CG6067	31529	CG6067	91.0857	0.633618	0.142528	4.44557	8.76582e-06	0.000118104	0.108065
FBgn0035194	Psf1	38136	CG9187	10.1312	0.633312	0.151053	4.19266	2.75706e-05	0.000329671	0.339891
FBgn0051004	mesh	43688	CG31004	50.9967	0.632671	0.112276	5.63497	1.75091e-08	3.76049e-07	0.000215852
FBgn0264842	CR44050		CR44050	3.95535	0.631108	0.13795	4.57492	4.76412e-06	6.70457e-05	0.058732
FBgn0039073	CG4408	42762	CG4408	42.5209	0.630576	0.150826	4.18083	2.90449e-05	0.000344625	0.358065
FBgn0259838	Su(Ste):CR42407		CR42407	3.03255	0.630081	0.131047	4.80805	1.52408e-06	2.32248e-05	0.0187889
FBgn0010258	Rbp4	41668	CG9654	21.3111	0.629643	0.140258	4.48916	7.15039e-06	9.79444e-05	0.08815
FBgn0053475	CG33475	2768724	CG33475	6.51579	0.627043	0.147863	4.2407	2.22825e-05	0.00027171	0.274699
FBgn0003124	polo	40232	CG12306	17.9486	0.626479	0.140617	4.45522	8.38058e-06	0.000113285	0.103316
FBgn0004629	Cys	41767	CG8050	1661.83	0.626434	0.0833484	7.51585	5.65421e-14	2.15139e-12	6.97051e-10
FBgn0050001	CG30001	246383	CG30001	60.6557	0.622784	0.122141	5.09891	3.41614e-07	5.80886e-06	0.00421142
FBgn0063670	CG40228	5740664	CG40228	2185.07	0.622468	0.0467419	13.3171	1.84058e-40	2.41391e-38	2.26907e-36
FBgn0034276	Sardh	37026	CG6385	41.8836	0.621386	0.150644	4.12487	3.70944e-05	0.000431823	0.4573
FBgn0266227	CR44922		CR44922	4419.15	0.619842	0.128453	4.82544	1.39693e-06	2.13665e-05	0.0172214
FBgn0266406	CR45046		CR45046	3.27958	0.619316	0.125191	4.94697	7.53787e-07	1.21156e-05	0.00929268
FBgn0040832	CG8012	50305	CG8012	90.371	0.615299	0.103448	5.94791	2.71583e-09	6.52645e-08	3.34807e-05
FBgn0015575	alpha-Est7	40901	CG1112	264.411	0.613424	0.104401	5.87568	4.21117e-09	9.88863e-08	5.19153e-05
FBgn0014031	Spat	31587	CG3926	96.737	0.612739	0.136903	4.47572	7.61547e-06	0.000103624	0.0938836
FBgn0050359	Mal-A5	35828	CG30359	3715.71	0.605366	0.0400065	15.1317	1.00086e-51	1.86949e-49	1.23386e-47
FBgn0040398	CG14629	31055	CG14629	182.679	0.605304	0.129871	4.66082	3.14956e-06	4.57933e-05	0.0388277
FBgn0038236	Cyp313a1	41759	CG3360	51.0961	0.604923	0.136233	4.44036	8.98101e-06	0.000120483	0.110718
FBgn0030968	CG7322	32880	CG7322	91.7947	0.602868	0.115299	5.22876	1.70652e-07	3.06595e-06	0.00210379
FBgn0265045	Strn-Mlck	36753	CG44162	559.658	0.600403	0.0912267	6.58144	4.65919e-11	1.35468e-09	5.74385e-07
FBgn0024811	Crk	43775	CG1587	4662.74	0.599924	0.0446718	13.4296	4.05646e-41	5.61888e-39	5.00081e-37
FBgn0035287	CG13937	38249	CG13937	4173.84	0.599095	0.0349854	17.1241	9.81056e-66	2.32586e-63	1.20945e-61
FBgn0035397	CG11486	38369	CG11486	5474.03	0.597288	0.0549873	10.8623	1.74328e-27	1.46199e-25	2.14912e-23
FBgn0025835	CG17707	5740408	CG17707	5.12484	0.596512	0.142708	4.17996	2.91561e-05	0.000345612	0.359436
FBgn0052074	CG32074	317842	CG32074	9.60968	0.594275	0.149706	3.9696	7.19927e-05	0.000775809	0.887526
FBgn0030737	CG9914	32592	CG9914	310.569	0.592255	0.0817925	7.24094	4.45588e-13	1.58306e-11	5.49321e-09
FBgn0051019	CG31019	318558	CG31019	85.1311	0.591331	0.0982359	6.0195	1.74959e-09	4.31379e-08	2.1569e-05
FBgn0039611	CG14528	43410	CG14528	50.9378	0.590845	0.144122	4.09963	4.13812e-05	0.000474998	0.510148
FBgn0085474	CG34445	5740761	CG34445	23.3097	0.584889	0.134383	4.35239	1.34661e-05	0.000172389	0.16601
FBgn0037684	CG8129	41117	CG8129	27.8199	0.583951	0.133662	4.36888	1.24887e-05	0.000161655	0.15396
FBgn0032181	CG13133	34342	CG13133	26.2906	0.583355	0.149664	3.89775	9.70893e-05	0.00100077	1
FBgn0050015	CG30015	36147	CG30015	7703.65	0.58226	0.0420009	13.863	1.06087e-43	1.6555e-41	1.30785e-39
FBgn0037025	Spc105R	40300	CG11451	68.8693	0.581173	0.116711	4.97959	6.37182e-07	1.03767e-05	0.00785518
FBgn0283437				131.377	0.579425	0.139088	4.16589	3.10135e-05	0.00036587	0.382334
FBgn0033138	Tsp42Eq	35628	CG12832	4.18879	0.576765	0.133538	4.3191	1.56669e-05	0.000197688	0.193142
FBgn0038638	CG7702	42242	CG7702	439.493	0.575923	0.0490625	11.7386	8.08595e-32	8.039e-30	9.96836e-28
FBgn0265096	CR44201		CR44201	3.90744	0.575835	0.137103	4.20002	2.66888e-05	0.000319746	0.329019
FBgn0035656	CG10479	38674	CG10479	662.565	0.575631	0.053041	10.8526	1.93884e-27	1.60416e-25	2.3902e-23
FBgn0262689	CR43159		CR43159	23.3369	0.575624	0.14925	3.85677	0.000114895	0.00117157	1
FBgn0036959	CG6951	40222	CG6951	64.2209	0.57518	0.105456	5.4542	4.91934e-08	9.6416e-07	0.000606457
FBgn0051445	CG31445	326140	CG31445	75.2331	0.574761	0.134738	4.26578	1.99208e-05	0.000245338	0.245583
FBgn0031022	CG12204	32937	CG12204	121.235	0.574581	0.107126	5.36359	8.15825e-08	1.5402e-06	0.00100575
FBgn0038407	CG6126	41967	CG6126	1030.3	0.572819	0.100426	5.70388	1.17113e-08	2.55987e-07	0.000144377
FBgn0031860	CG11236	33955	CG11236	18.5421	0.572292	0.151096	3.7876	0.000152107	0.00151346	1
FBgn0053217	CG33217	2768951	CG33217	594.748	0.571593	0.141994	4.02547	5.68628e-05	0.000631535	0.701004
FBgn0034756	Cyp6d2	37594	CG4373	2.71562	0.57142	0.117857	4.84843	1.24445e-06	1.92733e-05	0.0153416
FBgn0003292	rt	39297	CG6097	503.201	0.570954	0.0473	12.0709	1.50474e-33	1.61308e-31	1.85504e-29
FBgn0036732	Oatp74D	39954	CG7571	1195.21	0.570374	0.0671915	8.48878	2.08819e-17	1.03803e-15	2.57432e-13
FBgn0264878	CR44069		CR44069	74.2904	0.563413	0.0973466	5.7877	7.13549e-09	1.62001e-07	8.79663e-05
FBgn0047205	CR32385		CR32385	8.21633	0.562369	0.151784	3.70506	0.000211344	0.00202167	1
FBgn0041160	comm2	39716	CG7554	23.1344	0.56057	0.149496	3.74973	0.000177023	0.00173065	1
FBgn0035264	Oseg4	38219	CG2069	76.1784	0.558585	0.10264	5.44216	5.26386e-08	1.02516e-06	0.000648929
FBgn0001224	Hsp23	39077	CG4463	1571.15	0.557712	0.0601275	9.27549	1.76801e-20	1.14116e-18	2.17961e-16
FBgn0035008	CG3494	37903	CG3494	8.60008	0.557671	0.150304	3.71028	0.000207031	0.00198931	1
FBgn0259682	Jabba	37164	CG42351	203.318	0.555899	0.103543	5.36875	7.92852e-08	1.49912e-06	0.000977428
FBgn0259215	Ir93a	42471	CG42315	83.2113	0.555093	0.100337	5.53227	3.16109e-08	6.43068e-07	0.000389699
FBgn0034093	CG15706	36799	CG15706	654.026	0.553783	0.0395677	13.9958	1.65291e-44	2.6812e-42	2.03771e-40
FBgn0265428	CR44340		CR44340	19.1455	0.548712	0.14214	3.86035	0.000113224	0.00115644	1
FBgn0050104	NT5E-2	246458	CG30104	122.23	0.54791	0.106595	5.14009	2.74612e-07	4.71506e-06	0.00338541
FBgn0040371	CG12470	30977	CG12470	59.4638	0.547857	0.11218	4.88375	1.04088e-06	1.62635e-05	0.0128319
FBgn0085195	CG34166	5740596	CG34166	77.3833	0.546981	0.139467	3.92193	8.78422e-05	0.000919285	1
FBgn0034133	CG7813	36845	CG7813	4.67257	0.546039	0.144016	3.79153	0.000149725	0.00149096	1
FBgn0082831	pps	41524	CG6525	5631.42	0.544244	0.0522053	10.4251	1.90547e-25	1.4774e-23	2.34907e-21
FBgn0034887	St1	37742	CG5428	28.7291	0.544125	0.150717	3.61026	0.000305895	0.00277489	1
FBgn0262574	CG43114	12798406	CG43114	9.32332	0.543816	0.150132	3.62225	0.000292046	0.0026689	1
FBgn0001089	Gal	33839	CG9092	619.002	0.541506	0.069991	7.73679	1.01955e-14	4.06766e-13	1.25691e-10
FBgn0250835	CG15394	33446	CG15394	56.7946	0.54094	0.123478	4.38087	1.18208e-05	0.000153882	0.145726
FBgn0000639	Fbp1	39566	CG17285	26.5083	0.540187	0.137777	3.92075	8.82749e-05	0.000921467	1
FBgn0001086	fzy	34968	CG4274	47.2146	0.538986	0.109949	4.90213	9.48019e-07	1.49836e-05	0.0116872
FBgn0010052	Jhe	36780	CG8425	6.1488	0.538595	0.14651	3.67616	0.000236773	0.0022299	1
FBgn0035186	CG13912	38120	CG13912	21.915	0.537212	0.149365	3.59664	0.000322351	0.00289224	1
FBgn0039682	Obp99c	43494	CG7584	266.206	0.537182	0.144385	3.72049	0.000198835	0.00191953	1
FBgn0032287	CG6415	34474	CG6415	23.4578	0.537122	0.151151	3.55354	0.000380085	0.00332318	1
FBgn0266677	CR45167		CR45167	3.20842	0.536896	0.131581	4.08035	4.49676e-05	0.000511875	0.55436
FBgn0030817	CG4991	32695	CG4991	603.135	0.535865	0.0731576	7.32479	2.3927e-13	8.72699e-12	2.94972e-09
FBgn0040333	brv3	31246	CG13762	176.435	0.535216	0.0821649	6.51392	7.32132e-11	2.07966e-09	9.02572e-07
FBgn0051053	CG31053	318572	CG31053	7.61141	0.534709	0.151063	3.53964	0.000400671	0.00347663	1
FBgn0267408	AOX1	41894	CG18522	683.227	0.534204	0.0682563	7.82644	5.01886e-15	2.06931e-13	6.18725e-11
FBgn0035348	CG16758	38315	CG16758	1412.75	0.533542	0.0683995	7.80037	6.17238e-15	2.53644e-13	7.60931e-11
FBgn0052816	CG32816	318225	CG32816	42.1687	0.531978	0.126475	4.20618	2.59726e-05	0.000311772	0.32019
FBgn0263199	Galk	39031	CG5288	1031.29	0.531909	0.0541182	9.82866	8.47376e-23	6.00371e-21	1.04465e-18
FBgn0034198	CG11400	36935	CG11400	30.7306	0.531054	0.144488	3.67543	0.00023745	0.00223286	1
FBgn0028670	Vha100-2	42216	CG18617	393.823	0.530759	0.0727184	7.29883	2.90277e-13	1.05251e-11	3.57854e-09
FBgn0033742	CG8550	36366	CG8550	18.9145	0.530101	0.14657	3.61671	0.000298374	0.00271465	1
FBgn0036480	Cep135	39647	CG17081	219.56	0.529871	0.0636537	8.32427	8.4847e-17	4.07002e-15	1.04599e-12
FBgn0038827	Fancd2	2768674	CG17269	126.641	0.529635	0.100288	5.28115	1.28375e-07	2.34809e-06	0.00158261
FBgn0002562	Lsp1alpha	32199	CG2559	3.68492	0.529154	0.124869	4.23767	2.25852e-05	0.000275129	0.278431
FBgn0046776	CR14033		CR14033	13.0721	0.528324	0.147265	3.58758	0.000333768	0.00298382	1
FBgn0026565	CG1315	40812	CG1315	6.86766	0.528013	0.148737	3.54998	0.000385261	0.00336129	1
FBgn0039916	CG9935	43806	CG9935	567.702	0.527691	0.0752119	7.01606	2.28216e-12	7.46273e-11	2.81345e-08
FBgn0250908	beat-VII	43213	CG42242	6481.26	0.527026	0.072285	7.29094	3.07804e-13	1.10953e-11	3.79461e-09
FBgn0039241	CG11089	42973	CG11089	496.702	0.526058	0.0909834	5.78191	7.3857e-09	1.67044e-07	9.10509e-05
FBgn0035838	ldbr	38900	CG7942	126.408	0.525713	0.083988	6.25938	3.86511e-10	1.04723e-08	4.7649e-06
FBgn0000406	Cyt-b5-r	35008	CG13279	711.948	0.525324	0.146964	3.57451	0.000350879	0.00311645	1
FBgn0039052	CG6733	42731	CG6733	5.12097	0.524107	0.13372	3.91944	8.87543e-05	0.000924905	1
FBgn0083972	CG34136	4379892	CG34136	473.933	0.524092	0.0737446	7.10685	1.18721e-12	4.00986e-11	1.4636e-08
FBgn0036969	Spn77Bb	40235	CG6663	7.13524	0.523167	0.150472	3.47683	0.000507372	0.00424924	1
FBgn0031501	CG17261	33522	CG17261	62.4768	0.523141	0.137092	3.81599	0.00013564	0.00135838	1
FBgn0031816	CG16947	33901	CG16947	808.798	0.522881	0.0574942	9.09451	9.50099e-20	5.85641e-18	1.17128e-15
FBgn0029851	CG14445	31556	CG14445	17.1434	0.522838	0.148897	3.51141	0.000445733	0.00380013	1
FBgn0037553	CG18249	40964	CG18249	34.771	0.522624	0.130482	4.00532	6.19341e-05	0.000680502	0.763523
FBgn0026721	fat-spondin	36919	CG6953	1584.82	0.521219	0.0500007	10.4242	1.92193e-25	1.48085e-23	2.36935e-21
FBgn0034885	CG4019	37739	CG4019	174.277	0.520903	0.140502	3.70743	0.000209371	0.00200554	1
FBgn0027341	Gfat1	3354921	CG12449	356.65	0.519998	0.0658187	7.90045	2.7789e-15	1.17323e-13	3.42582e-11
FBgn0050035	Tret1-1	36248	CG30035	3922.24	0.519196	0.0564401	9.19906	3.61093e-20	2.28285e-18	4.45155e-16
FBgn0031693	Cyp4ac1	33754	CG14032	54.0454	0.518628	0.143211	3.62144	0.000292967	0.00267262	1
FBgn0051075	CG31075	43244	CG31075	562.926	0.518006	0.0509666	10.1636	2.88116e-24	2.10171e-22	3.55189e-20
FBgn0035091	CG3829	38000	CG3829	130.415	0.517217	0.129208	4.00298	6.25499e-05	0.000686045	0.771115
FBgn0036353	CG10171	39501	CG10171	510.187	0.516869	0.0480298	10.7614	5.23506e-27	4.27403e-25	6.45378e-23
FBgn0025383	CG14780	31102	CG14780	17.2015	0.515708	0.149111	3.45856	0.000543079	0.00451151	1
FBgn0053970	CG33970	43186	CG33970	541.474	0.515417	0.0835564	6.16849	6.89442e-10	1.79313e-08	8.49943e-06
FBgn0038337	CG6125	41882	CG6125	208.502	0.514818	0.0789393	6.5217	6.95165e-11	1.97921e-09	8.56999e-07
FBgn0033443	CG1698	36006	CG1698	55.5957	0.513885	0.125447	4.09643	4.19566e-05	0.000479371	0.517242
FBgn0042101	CG18744	59140	CG18744	5.99095	0.511592	0.142688	3.58539	0.000336569	0.00300366	1
FBgn0039114	Lsd-1	42810	CG10374	221.075	0.511458	0.136255	3.75369	0.000174251	0.0017076	1
FBgn0030157	CG1468	31920	CG1468	480.178	0.511204	0.0537079	9.51821	1.76182e-21	1.19999e-19	2.17198e-17
FBgn0032218	CG5381	34389	CG5381	291.295	0.509969	0.103042	4.94912	7.45485e-07	1.20135e-05	0.00919034
FBgn0040733	CG15068	50206	CG15068	145.63	0.508605	0.144556	3.5184	0.000434152	0.00372718	1
FBgn0004513	Mdr65	38726	CG10181	2272.77	0.508088	0.056658	8.96762	3.02979e-19	1.77863e-17	3.73512e-15
FBgn0033483	egr	36054	CG12919	925.603	0.50786	0.056386	9.00685	2.12055e-19	1.27523e-17	2.61421e-15
FBgn0034200	CG11395	36937	CG11395	134.658	0.50777	0.135225	3.75501	0.000173334	0.00170133	1
FBgn0027560	Tps1	33642	CG4104	660.858	0.506999	0.143227	3.53984	0.000400377	0.00347663	1
FBgn0038516	P5cr-2	42106	CG5840	46.7829	0.505944	0.146356	3.45694	0.000546338	0.00453247	1
FBgn0034157	resilin	36880	CG15920	95.7463	0.505944	0.0998319	5.06796	4.02111e-07	6.77217e-06	0.00495723
FBgn0036834	CG6836	40070	CG6836	269.033	0.505875	0.0842561	6.00401	1.92504e-09	4.70999e-08	2.37319e-05
FBgn0015039	Cyp9b2	35635	CG4486	104.973	0.504232	0.143569	3.51214	0.00044452	0.00379504	1
FBgn0034876	wmd	37727	CG3957	1186.69	0.504097	0.0621086	8.11638	4.80297e-16	2.17688e-14	5.9211e-12
FBgn0031957	TwdlE	34075	CG14534	14.0651	0.503975	0.148439	3.39517	0.000685865	0.00552637	1
FBgn0031515	CG9664	33540	CG9664	245.412	0.503559	0.0634882	7.93154	2.16452e-15	9.29761e-14	2.66841e-11
FBgn0030697	CG8565	32538	CG8565	4.32524	0.502442	0.140613	3.57322	0.000352622	0.00312743	1
FBgn0036186	CG6071	39308	CG6071	196.932	0.50227	0.0939106	5.34838	8.8745e-08	1.66017e-06	0.00109405
FBgn0042177	CG32164	59215	CG32164	772.208	0.500259	0.0479569	10.4314	1.78184e-25	1.39028e-23	2.19665e-21
FBgn0033112	Spn42Db	35599	CG9454	16.3202	0.50012	0.147328	3.39459	0.000687311	0.0055344	1
FBgn0036323	CG14118	39465	CG14118	11.6125	-0.501265	0.150438	-3.33204	0.000862118	0.00668861	1
FBgn0035977	PGRP-LF	39064	CG4437	13.8486	-0.501829	0.150954	-3.32437	0.000886171	0.00683221	1
FBgn0036433	CG9628	39593	CG9628	347.808	-0.501957	0.0755518	-6.64389	3.05515e-11	9.0321e-10	3.76639e-07
FBgn0000120	Arr1	35078	CG5711	10279.7	-0.504226	0.136198	-3.70216	0.000213774	0.00203925	1
FBgn0259210	prom	246493	CG42310	187.174	-0.505724	0.1401	-3.60973	0.000306516	0.00277848	1
FBgn0038088	CG10126	41579	CG10126	877.696	-0.505858	0.057625	-8.77845	1.65743e-18	9.08123e-17	2.04328e-14
FBgn0011722	Tig	33896	CG11527	270.5	-0.506289	0.144996	-3.49174	0.000479877	0.00405756	1
FBgn0032851	CG13970	2768911	CG13970	4.53067	-0.507274	0.140067	-3.62166	0.000292718	0.00267262	1
FBgn0261429	CR42646		CR42646	146.364	-0.508112	0.0791843	-6.41683	1.39145e-10	3.8986e-09	1.71538e-06
FBgn0266441	CG45071	19834908	CG45071	631.893	-0.508348	0.0466126	-10.9058	1.08134e-27	9.13065e-26	1.33308e-23
FBgn0034693	CG11073	37519	CG11073	76.9499	-0.508482	0.125115	-4.06411	4.82154e-05	0.000544811	0.594399
FBgn0038006	Cyp313a2	41487	CG10094	35.4419	-0.509683	0.134325	-3.79442	0.000147991	0.00147489	1
FBgn0035857	CG8006	38920	CG8006	11.0129	-0.509786	0.151485	-3.36527	0.000764699	0.00606251	1
FBgn0035816	CG13685	38869	CG13685	3568.23	-0.514186	0.0588927	-8.73089	2.52671e-18	1.36023e-16	3.11493e-14
FBgn0052856	CG32856	318251	CG32856	203.89	-0.516255	0.0874958	-5.90034	3.62763e-09	8.63348e-08	4.47214e-05
FBgn0000279	CecC	43599	CG1373	11.9036	-0.517872	0.121765	-4.25304	2.10888e-05	0.000257409	0.259983
FBgn0036258	CG5642	39386	CG5642	9672.31	-0.518344	0.0348032	-14.8936	3.62853e-50	6.30035e-48	4.47325e-46
FBgn0000451	ect	44135	CG6611	12.3274	-0.519148	0.150991	-3.43828	0.000585419	0.00480496	1
FBgn0038029	GstD11	41512	CG17639	121.691	-0.521267	0.0924458	-5.63862	1.71418e-08	3.68804e-07	0.000211325
FBgn0262719	CG43163	38966	CG43163	51.6921	-0.522636	0.131504	-3.9743	7.05867e-05	0.000762658	0.870192
FBgn0002940	ninaE	42367	CG4550	31038	-0.525378	0.148593	-3.5357	0.000406702	0.00351601	1
FBgn0050456	CG30456	36929	CG30456	28.1947	-0.526203	0.134188	-3.9214	8.80368e-05	0.000920363	1
FBgn0037583	CG9684	41000	CG9684	210.417	-0.526448	0.065769	-8.0045	1.1995e-15	5.24377e-14	1.47874e-11
FBgn0260461	Rcd7	40126	CG14098	107.134	-0.528493	0.100792	-5.24339	1.57651e-07	2.85813e-06	0.00194353
FBgn0040074	retinin	53564	CG13057	25.0325	-0.53091	0.148857	-3.56658	0.000361664	0.00319613	1
FBgn0003861	trp	43542	CG7875	4323.22	-0.531198	0.147039	-3.61263	0.000303107	0.00275365	1
FBgn0063496	GstE4	37109	CG17525	18.7274	-0.532087	0.150919	-3.52565	0.00042244	0.00363676	1
FBgn0037997	CG14742	12797890	CG14742	8.00849	-0.532247	0.147675	-3.60417	0.000313152	0.00282616	1
FBgn0031157	CG1503	33090	CG1503	49.8203	-0.533849	0.112257	-4.75558	1.9788e-06	2.98588e-05	0.0243946
FBgn0034407	DptB	37184	CG10794	221.884	-0.534861	0.117778	-4.54127	5.59157e-06	7.78902e-05	0.0689328
FBgn0031279	CG3544	33252	CG3544	9.14865	-0.536505	0.15108	-3.55114	0.000383572	0.00334892	1
FBgn0027494	RpS10a	43321	CG12275	12.0621	-0.538468	0.150831	-3.57001	0.000356973	0.00315919	1
FBgn0004240	Dpt	37183	CG12763	176.81	-0.539546	0.11729	-4.6001	4.22279e-06	6.01832e-05	0.0520585
FBgn0265413	CG44325	31831	CG44325	510.251	-0.540453	0.101657	-5.31642	1.05829e-07	1.95894e-06	0.00130466
FBgn0283461				223.808	-0.540488	0.123142	-4.38913	1.13805e-05	0.000148464	0.140299
FBgn0038610	CG7675	42211	CG7675	23.1565	-0.541216	0.146194	-3.70203	0.000213883	0.00203925	1
FBgn0034187	CG6967	36922	CG6967	8.33321	-0.541615	0.150527	-3.59813	0.000320517	0.00288208	1
FBgn0037521	CG2993	40924	CG2993	23116.8	-0.54404	0.0574175	-9.47515	2.6637e-21	1.79443e-19	3.28381e-17
FBgn0036106	CG6409	39220	CG6409	122.38	-0.544633	0.151107	-3.60429	0.000313008	0.00282616	1
FBgn0265584	CR44411		CR44411	53.2123	-0.5449	0.120029	-4.53973	5.63269e-06	7.83745e-05	0.0694398
FBgn0000121	Arr2	38993	CG5962	16866.2	-0.54534	0.132618	-4.11213	3.92025e-05	0.000453973	0.483289
FBgn0050440	CG30440	35496	CG30440	7.90317	-0.549365	0.14895	-3.68825	0.000225798	0.00213797	1
FBgn0014141	cher	42066	CG3937	627.685	-0.549889	0.116912	-4.70346	2.55784e-06	3.76807e-05	0.0315331
FBgn0031264	CG11835	33232	CG11835	105.659	-0.550081	0.0905193	-6.07694	1.22496e-09	3.07563e-08	1.51013e-05
FBgn0033387	CG8008	35935	CG8008	63.7612	-0.550218	0.121992	-4.51029	6.47399e-06	8.92744e-05	0.0798113
FBgn0031741	CG11034	33810	CG11034	25.5595	-0.551818	0.143201	-3.85346	0.000116462	0.00118461	1
FBgn0031695	Cyp4ac3	33756	CG14031	499.273	-0.552311	0.0998258	-5.53274	3.1526e-08	6.42401e-07	0.000388653
FBgn0033422	Or45b	35980	CG12931	61.2626	-0.552694	0.111184	-4.971	6.66088e-07	1.08046e-05	0.00821153
FBgn0051720	mthl15	318914	CG31720	67.8328	-0.552929	0.0995078	-5.55663	2.75026e-08	5.68879e-07	0.000339052
FBgn0040551	CG11686	50024	CG11686	114.63	-0.553703	0.0989324	-5.59678	2.1837e-08	4.61761e-07	0.000269207
FBgn0038395	CG10407	41949	CG10407	47.2985	-0.555333	0.125712	-4.4175	9.98469e-06	0.000131789	0.123091
FBgn0037850	CG14695	41314	CG14695	300.71	-0.55579	0.0606592	-9.1625	5.07082e-20	3.17325e-18	6.25131e-16
FBgn0266371	CR45015		CR45015	2.68793	-0.556548	0.12309	-4.52148	6.14085e-06	8.47754e-05	0.0757044
FBgn0267659	CR45997		CR45997	6.9982	-0.559024	0.149792	-3.732	0.000189962	0.00184689	1
FBgn0003515	st	39836	CG4314	53.5249	-0.559066	0.133677	-4.18222	2.88682e-05	0.000343189	0.355887
FBgn0003401	shu	45360	CG4735	9.34302	-0.561305	0.151541	-3.70399	0.000212237	0.00202826	1
FBgn0037581	CG7352	40997	CG7352	94.1761	-0.561612	0.102752	-5.46569	4.61102e-08	9.10971e-07	0.000568446
FBgn0085234	CG34205	37526	CG34205	8.18023	-0.562499	0.149991	-3.75022	0.000176683	0.00172869	1
FBgn0036214	CG7264	39339	CG7264	11.6125	-0.562686	0.151186	-3.7218	0.000197806	0.00191109	1
FBgn0261714	Cpn	41474	CG4795	341.469	-0.565404	0.144663	-3.90841	9.29061e-05	0.000964909	1
FBgn0038966	pinta	42635	CG13848	236.39	-0.565994	0.0704628	-8.03253	9.54834e-16	4.26493e-14	1.17712e-11
FBgn0040508	ACXC	34689	CG5983	148.692	-0.566107	0.0978021	-5.78829	7.11071e-09	1.61736e-07	8.76608e-05
FBgn0051431	CG31431	326138	CG31431	27.5293	-0.566303	0.130167	-4.35058	1.35775e-05	0.000173454	0.167383
FBgn0040608	CG14246	3772140	CG14246	5.72879	-0.566381	0.146252	-3.87265	0.000107659	0.00110326	1
FBgn0262717	Skeletor	3772559	CG43161	35.3354	-0.566773	0.150347	-3.76976	0.000163407	0.00161546	1
FBgn0037324	Orco	40650	CG10609	125.47	-0.568046	0.111314	-5.10308	3.3417e-07	5.69799e-06	0.00411965
FBgn0037410	Osi2	40756	CG1148	43.9801	-0.568433	0.137987	-4.11947	3.79753e-05	0.000440828	0.468159
FBgn0031837	CG11320	33925	CG11320	59.5124	-0.569143	0.107356	-5.30146	1.14882e-07	2.11383e-06	0.00141627
FBgn0086367	t	31863	CG12120	259.818	-0.569622	0.14539	-3.91788	8.93321e-05	0.000930141	1
FBgn0086915	Mst77F	40304	CG3354	28.4454	-0.570517	0.133786	-4.26439	2.00447e-05	0.000246126	0.247111
FBgn0030870	CG6398	32761	CG6398	30.619	-0.570678	0.144697	-3.94395	8.01493e-05	0.000849597	0.988081
FBgn0069973	CG40485	3355165	CG40485	97.802	-0.572464	0.141327	-4.05065	5.10759e-05	0.000573986	0.629663
FBgn0052091	CG32091	39307	CG32091	188.002	-0.573296	0.101887	-5.62681	1.83576e-08	3.92223e-07	0.000226313
FBgn0039312	CG10514	43052	CG10514	1188.96	-0.577227	0.110151	-5.24034	1.60278e-07	2.90148e-06	0.00197591
FBgn0053349	ppk25	2768722	CG33349	42.0495	-0.577788	0.151008	-3.8262	0.000130134	0.0013107	1
FBgn0013813	Dhc98D	43379	CG1842	280.221	-0.579237	0.0968571	-5.98033	2.22693e-09	5.4149e-08	2.74536e-05
FBgn0038716	CG7342	42335	CG7342	41.672	-0.579245	0.137139	-4.22378	2.40243e-05	0.00029065	0.296172
FBgn0032810	CG13077	35252	CG13077	51.7897	-0.580242	0.138421	-4.19188	2.76651e-05	0.00033048	0.341055
FBgn0034687	CG11475	37513	CG11475	93.5655	-0.580779	0.121825	-4.76733	1.86687e-06	2.8239e-05	0.0230148
FBgn0259188	Ir7f	7354418	CG42292	4.07868	-0.586987	0.137705	-4.26264	2.02024e-05	0.000247324	0.249055
FBgn0037046	CG10581	40326	CG10581	74.9371	-0.587158	0.104847	-5.60014	2.14179e-08	4.53678e-07	0.00026404
FBgn0037999	CG4860	41480	CG4860	37.438	-0.587829	0.147256	-3.99187	6.55534e-05	0.000712019	0.808142
FBgn0014073	Tie	38559	CG7525	48.6024	-0.58799	0.140517	-4.18446	2.85842e-05	0.000340141	0.352386
FBgn0036638	CG13033	39839	CG13033	3.74727	-0.588372	0.136492	-4.31067	1.62761e-05	0.000204122	0.200652
FBgn0261832	CG42764	10178963	CG42764	195.859	-0.590403	0.0900761	-6.55449	5.58329e-11	1.61955e-09	6.88308e-07
FBgn0052082	CG32082	39258	CG32082	521.03	-0.591315	0.0683915	-8.64604	5.33195e-18	2.78527e-16	6.57323e-14
FBgn0031488	CG17265	33509	CG17265	13.9219	-0.591319	0.151464	-3.90404	9.46016e-05	0.00098004	1
FBgn0023489	Pph13	33239	CG2819	68.9675	-0.593455	0.141775	-4.18591	2.84027e-05	0.000338308	0.350149
FBgn0038912	CG6656	42576	CG6656	204.49	-0.594953	0.10283	-5.78581	7.21635e-09	1.63535e-07	8.89632e-05
FBgn0038098	CG7381	41589	CG7381	1328.47	-0.596419	0.0373104	-15.9853	1.61728e-57	3.49787e-55	1.99379e-53
FBgn0033429	CG12929	35987	CG12929	229.683	-0.596696	0.0828687	-7.2005	5.99917e-13	2.0892e-11	7.39578e-09
FBgn0030396	CG2556	32201	CG2556	76.839	-0.59807	0.103452	-5.78113	7.42022e-09	1.67233e-07	9.14765e-05
FBgn0264834	CR44042		CR44042	12.3521	-0.598495	0.150827	-3.96809	7.2451e-05	0.000779385	0.893176
FBgn0030893	RhoGAP16F	32790	CG7122	486.019	-0.601508	0.0760973	-7.90446	2.69099e-15	1.14002e-13	3.31746e-11
FBgn0045980	niki	42959	CG10951	22.0999	-0.603623	0.138127	-4.37005	1.24221e-05	0.00016103	0.153139
FBgn0052580	Muc14A	318097	CG32580	281.029	-0.603837	0.112756	-5.35528	8.54245e-08	1.60291e-06	0.00105311
FBgn0034972	CG10339	37854	CG10339	9.85226	-0.60481	0.151254	-3.99864	6.37087e-05	0.000696718	0.7854
FBgn0261514	NimA	318930	CG42282	45.2976	-0.605317	0.136837	-4.42363	9.70545e-06	0.000128792	0.119649
FBgn0033635	CG7777	36237	CG7777	97.6225	-0.606071	0.0972334	-6.23315	4.57138e-10	1.22247e-08	5.63559e-06
FBgn0087005	rtp	40627	CG10233	381.992	-0.60735	0.138051	-4.39945	1.08524e-05	0.000142327	0.133788
FBgn0033490	CG12917	36065	CG12917	6.50836	-0.607561	0.145674	-4.1707	3.03666e-05	0.000358926	0.37436
FBgn0267816				6.13767	-0.607829	0.147949	-4.10837	3.98464e-05	0.000459519	0.491226
FBgn0031621	Elba3	33670	CG15634	4.12714	-0.60986	0.141389	-4.31335	1.60802e-05	0.000202076	0.198236
FBgn0027106	Inx7	33027	CG2977	36.2266	-0.61186	0.130815	-4.67727	2.90714e-06	4.25139e-05	0.0358392
FBgn0054002	CG34002	3885644	CG34002	3.02798	-0.612063	0.126337	-4.8447	1.26803e-06	1.96139e-05	0.0156323
FBgn0015663	Dot	44058	CG2788	87.2994	-0.612527	0.0954999	-6.4139	1.41846e-10	3.96526e-09	1.74868e-06
FBgn0030798	CG13003	32675	CG13003	35.2731	-0.612977	0.151135	-4.05582	4.99597e-05	0.000562469	0.615903
FBgn0050424	CG30424	246606	CG30424	613.75	-0.617604	0.0625355	-9.87607	5.28668e-23	3.76729e-21	6.51742e-19
FBgn0028562	sut2	44269	CG17975	47.1216	-0.620286	0.123298	-5.0308	4.88442e-07	8.10433e-06	0.00602152
FBgn0050466	CG30466	246629	CG30466	264.553	-0.620591	0.0661011	-9.3885	6.08612e-21	4.05566e-19	7.50296e-17
FBgn0046113	GluRIIC	33275	CG4226	38.1105	-0.621287	0.140107	-4.43439	9.23339e-06	0.000123593	0.113829
FBgn0034391	CG15080	37167	CG15080	134.082	-0.623964	0.096481	-6.46722	9.9823e-11	2.82901e-09	1.23062e-06
FBgn0028939	NimC2	34818	CG18146	38.4858	-0.624121	0.127709	-4.88706	1.02353e-06	1.60128e-05	0.0126181
FBgn0014018	Rel	41087	CG11992	1599.75	-0.624431	0.0880476	-7.09197	1.32212e-12	4.44117e-11	1.62991e-08
FBgn0261560	Thor	33569	CG8846	304.978	-0.629224	0.143101	-4.39708	1.09718e-05	0.000143741	0.13526
FBgn0263584	CR43609		CR43609	83.5569	-0.633497	0.123032	-5.14902	2.61844e-07	4.52103e-06	0.00322802
FBgn0035040	CG4741	37939	CG4741	84.4181	-0.6358	0.113929	-5.58067	2.39592e-08	5.00626e-07	0.000295369
FBgn0067779	dbr	33161	CG11371	1903.42	-0.637638	0.0463424	-13.7593	4.47941e-43	6.81755e-41	5.52222e-39
FBgn0034928	CG13562	37797	CG13562	37.2011	-0.639635	0.127809	-5.00461	5.59738e-07	9.2252e-06	0.00690045
FBgn0004784	inaC	36897	CG6518	952.582	-0.639651	0.134886	-4.74214	2.11468e-06	3.15997e-05	0.0260697
FBgn0267585	CR45923		CR45923	55.1351	-0.639888	0.123261	-5.19131	2.08815e-07	3.69867e-06	0.00257428
FBgn0038299	Spn88Eb	41829	CG6687	81.5848	-0.643385	0.144159	-4.46303	8.08079e-06	0.000109714	0.09962
FBgn0265633	CR44440		CR44440	8.05598	-0.645395	0.147647	-4.37121	1.23557e-05	0.000160338	0.152322
FBgn0035956	Doc2	39038	CG5187	3.28288	-0.649323	0.134986	-4.81031	1.50694e-06	2.2992e-05	0.0185776
FBgn0267459	CR45809		CR45809	6.16742	-0.651811	0.137801	-4.73009	2.24424e-06	3.34143e-05	0.027667
FBgn0004623	Gbeta76C	40148	CG8770	710.449	-0.652879	0.136173	-4.7945	1.63085e-06	2.47905e-05	0.0201051
FBgn0041579	AttC		CG4740	493.973	-0.653145	0.126195	-5.17569	2.27072e-07	3.97108e-06	0.00279934
FBgn0259243	Pka-R1	40305	CG42341	8704.84	-0.657589	0.0749007	-8.77947	1.64246e-18	9.03942e-17	2.02483e-14
FBgn0035501	CG1299	38496	CG1299	94.4383	-0.658635	0.150771	-4.36845	1.25133e-05	0.000161702	0.154264
FBgn0036589	CG13067	39785	CG13067	46.9762	-0.660064	0.150235	-4.39354	1.11519e-05	0.000145791	0.137481
FBgn0260484	HIP	31335	CG32789	428.204	-0.663722	0.0592931	-11.1939	4.36733e-29	3.92996e-27	5.38404e-25
FBgn0052088	CG32088	326196	CG32088	7.71808	-0.664135	0.144422	-4.59856	4.25427e-06	6.0562e-05	0.0524467
FBgn0267471	CR45821		CR45821	12.8965	-0.666731	0.151145	-4.4112	1.02799e-05	0.000135395	0.12673
FBgn0035578	CG13707	38583	CG13707	833.483	-0.667348	0.0437368	-15.2583	1.45047e-52	2.79397e-50	1.78814e-48
FBgn0013949	Ela	42970	CG7021	1086.66	-0.669103	0.0985743	-6.78781	1.13849e-11	3.53535e-10	1.40353e-07
FBgn0039673	CG7568	43482	CG7568	19.24	-0.66917	0.144666	-4.62562	3.73476e-06	5.3892e-05	0.0460421
FBgn0035439	CG14961	38414	CG14961	162.261	-0.670121	0.0961426	-6.97007	3.16783e-12	1.02233e-10	3.90531e-08
FBgn0037030	CG3288	40307	CG3288	69.8006	-0.671775	0.129441	-5.18984	2.1048e-07	3.72281e-06	0.0025948
FBgn0030993	Mec2	32905	CG7635	33.3238	-0.672879	0.151508	-4.4412	8.94603e-06	0.000120269	0.110287
FBgn0262366	CG43064	12798207	CG43064	12.3558	-0.673191	0.151216	-4.45185	8.51355e-06	0.000114956	0.104955
FBgn0001263	inaD	37629	CG3504	678.963	-0.673706	0.130703	-5.1545	2.54313e-07	4.40333e-06	0.00313517
FBgn0261989	CG42807	36511	CG42807	37.4436	-0.675067	0.148956	-4.532	5.84286e-06	8.10245e-05	0.0720308
FBgn0039325	CG10560	43065	CG10560	46.0401	-0.677553	0.150799	-4.49308	7.02011e-06	9.62668e-05	0.0865439
FBgn0035049	Mmp1	37949	CG4859	982.045	-0.685586	0.110516	-6.20352	5.52151e-10	1.45447e-08	6.80691e-06
FBgn0038070	CG6753	41557	CG6753	33.3459	-0.689077	0.150527	-4.57775	4.70012e-06	6.62965e-05	0.0579431
FBgn0043578	PGRP-SB1	39870	CG9681	144.035	-0.689533	0.145528	-4.73815	2.15681e-06	3.21902e-05	0.0265891
FBgn0036678	CG11905	39895	CG11905	8.76891	-0.690277	0.151925	-4.54353	5.53189e-06	7.7146e-05	0.0681971
FBgn0264821	CR44029		CR44029	123.303	-0.691566	0.116846	-5.91863	3.24643e-09	7.7562e-08	4.0022e-05
FBgn0032178	Spn31A	34339	CG4804	116.357	-0.704369	0.111876	-6.296	3.05426e-10	8.36732e-09	3.76529e-06
FBgn0035771	Sec63	38819	CG8583	3176.13	-0.705544	0.0317721	-22.2064	2.97742e-109	1.35947e-106	3.67057e-105
FBgn0053465	CG33465	3885587	CG33465	3.20337	-0.705806	0.132106	-5.34273	9.15574e-08	1.71018e-06	0.00112872
FBgn0261293	CheB53b	3346204	CG33524	5.54165	-0.707606	0.142196	-4.97627	6.48206e-07	1.05423e-05	0.00799108
FBgn0010388	Dro	36635	CG10816	184.161	-0.708084	0.127925	-5.53513	3.1099e-08	6.35802e-07	0.000383389
FBgn0036380	CG8757	39528	CG8757	58.9921	-0.709077	0.111047	-6.38536	1.70999e-10	4.74793e-09	2.10808e-06
FBgn0035640	mad2	38656	CG17498	26.9074	-0.713338	0.133139	-5.35783	8.42258e-08	1.58283e-06	0.00103834
FBgn0000206	boss	43146	CG8285	223.818	-0.713813	0.137066	-5.20779	1.91098e-07	3.40442e-06	0.00235586
FBgn0039527	CG5639	43314	CG5639	15.3062	-0.714006	0.151369	-4.71699	2.39354e-06	3.55084e-05	0.0295075
FBgn0037515	Sp7	40918	CG3066	465.16	-0.719816	0.0757014	-9.50863	1.93191e-21	1.3086e-19	2.38165e-17
FBgn0033367	PPO2	35910	CG8193	1494.47	-0.721794	0.074115	-9.73884	2.05891e-22	1.43402e-20	2.53822e-18
FBgn0030669	CG9240	32505	CG9240	922.679	-0.724004	0.0560881	-12.9083	4.04005e-38	4.88292e-36	4.98058e-34
FBgn0034966	CG13563	37845	CG13563	25.0124	-0.726102	0.138873	-5.22854	1.70855e-07	3.06595e-06	0.0021063
FBgn0038079	NijC	41568	CG14394	27.6001	-0.728118	0.148515	-4.90264	9.45551e-07	1.49637e-05	0.0116567
FBgn0036687	CG6652	39905	CG6652	72.1718	-0.737282	0.10601	-6.95481	3.53044e-12	1.13638e-10	4.35232e-08
FBgn0036619	Cpr72Ec	39816	CG4784	507.391	-0.742762	0.112769	-6.58656	4.50121e-11	1.31184e-09	5.54909e-07
FBgn0264385	CR43837		CR43837	40.8514	-0.744201	0.128775	-5.77909	7.51039e-09	1.68956e-07	9.25881e-05
FBgn0036007	path	39106	CG3424	3093.33	-0.768948	0.0947295	-8.11731	4.76644e-16	2.16829e-14	5.87606e-12
FBgn0263974	qin	42236	CG43726	83.7769	-0.770585	0.107263	-7.18404	6.768e-13	2.3437e-11	8.34359e-09
FBgn0003250	Rh4	39887	CG9668	2285.04	-0.770845	0.149092	-5.17027	2.33757e-07	4.07604e-06	0.00288176
FBgn0041581	AttB	36637	CG18372	125.676	-0.773796	0.132492	-5.84033	5.20989e-09	1.20361e-07	6.42275e-05
FBgn0033388	CG8046	35936	CG8046	129.594	-0.774984	0.126378	-6.13225	8.66432e-10	2.22529e-08	1.06814e-05
FBgn0002936	ninaA	33271	CG3966	155.753	-0.777234	0.130512	-5.95525	2.59668e-09	6.25233e-08	3.20119e-05
FBgn0034965	ppk29	37844	CG13568	103.072	-0.778493	0.108711	-7.1611	8.00326e-13	2.75598e-11	9.86642e-09
FBgn0033113	Spn42Dc	35600	CG9455	33.0731	-0.779131	0.127097	-6.13019	8.77733e-10	2.24962e-08	1.08207e-05
FBgn0267126	CR45566		CR45566	15.6144	-0.780824	0.148742	-5.2495	1.52512e-07	2.78131e-06	0.00188016
FBgn0033340	CG13751	35879	CG13751	690.35	-0.786368	0.0605372	-12.9898	1.39737e-38	1.72267e-36	1.72267e-34
FBgn0030159	CG9689	31922	CG9689	800.239	-0.786453	0.103153	-7.62417	2.45614e-14	9.55184e-13	3.02793e-10
FBgn0036080	Or67d	39191	CG14157	57.339	-0.786713	0.109672	-7.17331	7.32062e-13	2.52797e-11	9.02485e-09
FBgn0050099	CG30099	36818	CG30099	91.4403	-0.787019	0.0946332	-8.31652	9.05841e-17	4.31166e-15	1.11672e-12
FBgn0012042	AttA		CG10146	54.949	-0.791096	0.141578	-5.5877	2.30095e-08	4.85722e-07	0.000283662
FBgn0033668	CG13188	36276	CG13188	7.24198	-0.792452	0.144661	-5.47799	4.30194e-08	8.56774e-07	0.000530343
FBgn0036620	CG4842	39817	CG4842	42.9314	-0.796505	0.131934	-6.03716	1.56851e-09	3.8985e-08	1.93365e-05
FBgn0267987				50.7116	-0.798056	0.132697	-6.01412	1.80867e-09	4.45056e-08	2.22973e-05
FBgn0035104	CG13875	38024	CG13875	22.6424	-0.799782	0.141963	-5.63372	1.76368e-08	3.78132e-07	0.000217426
FBgn0053508	ppk13	3346226	CG33508	47.545	-0.802756	0.120608	-6.65589	2.81595e-11	8.34497e-10	3.47151e-07
FBgn0035563	CG13716	38567	CG13716	28.49	-0.803297	0.130803	-6.14126	8.18699e-10	2.11149e-08	1.00929e-05
FBgn0038550	CG17801	42144	CG17801	36.3555	-0.807031	0.126111	-6.3994	1.55992e-10	4.35083e-09	1.92307e-06
FBgn0033170	sPLA2	35665	CG11124	342.965	-0.807211	0.0757028	-10.6629	1.51781e-26	1.22298e-24	1.87116e-22
FBgn0031622	CG3251	33671	CG3251	12.7836	-0.809686	0.150526	-5.37905	7.48813e-08	1.42452e-06	0.000923136
FBgn0000276	CecA1	43597	CG1365	19.2748	-0.811067	0.134713	-6.02069	1.73678e-09	4.29078e-08	2.1411e-05
FBgn0035262	CG18171	38216	CG18171	300.236	-0.811309	0.0967063	-8.38942	4.88548e-17	2.39001e-15	6.02282e-13
FBgn0266929	CR45380		CR45380	26.1167	-0.811385	0.145853	-5.56302	2.65141e-08	5.49353e-07	0.000326865
FBgn0261292	CheB53a	3346205	CG33550	11.96	-0.813717	0.151796	-5.36058	8.29539e-08	1.56369e-06	0.00102266
FBgn0265577	CR44404		CR44404	7.83134	-0.81411	0.136413	-5.968	2.40181e-09	5.80578e-08	2.96095e-05
FBgn0035880	CG17352	38946	CG17352	788.34	-0.814618	0.132473	-6.14932	7.78154e-10	2.0196e-08	9.59308e-06
FBgn0026602	Ady43A	44750	CG1851	2350.05	-0.822612	0.0570723	-14.4135	4.25558e-47	6.99504e-45	5.24628e-43
FBgn0033339	Sec31	35877	CG8266	8312.94	-0.826569	0.0620097	-13.3297	1.55562e-40	2.06211e-38	1.91776e-36
FBgn0039811	CG15550	43666	CG15550	7.09848	-0.826995	0.146895	-5.62984	1.80374e-08	3.86051e-07	0.000222365
FBgn0030482	CG1673	32297	CG1673	499.177	-0.828344	0.109785	-7.54512	4.51883e-14	1.72471e-12	5.57082e-10
FBgn0053196	dp	318824	CG33196	262.197	-0.838065	0.0984281	-8.51449	1.67329e-17	8.45423e-16	2.06283e-13
FBgn0039788	Rpt6R	43635	CG2241	8.84185	-0.839591	0.15159	-5.53858	3.04928e-08	6.25484e-07	0.000375916
FBgn0003483	spn-E	41919	CG3158	23.8943	-0.844146	0.151151	-5.5848	2.33971e-08	4.93059e-07	0.000288439
FBgn0039417	CG6073	43180	CG6073	475.115	-0.847427	0.054961	-15.4187	1.22537e-53	2.53552e-51	1.51064e-49
FBgn0039239	CG13641	42969	CG13641	17.4141	-0.847564	0.146123	-5.80033	6.61841e-09	1.50817e-07	8.15917e-05
FBgn0016974	swaPsi		CR32747	71.5084	-0.847695	0.0994741	-8.52176	1.57145e-17	8.00531e-16	1.93728e-13
FBgn0031620	CG11929	33668	CG11929	8.66346	-0.852817	0.15215	-5.60512	2.0811e-08	4.4158e-07	0.000256558
FBgn0266405	CR45045		CR45045	38.3984	-0.856924	0.148712	-5.7623	8.2974e-09	1.84974e-07	0.00010229
FBgn0032075	Tsp29Fb	34212	CG9496	43.1625	-0.861712	0.122699	-7.02296	2.17213e-12	7.14079e-11	2.6778e-08
FBgn0266651	CR45158		CR45158	10.5612	-0.865281	0.152479	-5.67475	1.38889e-08	3.00919e-07	0.000171223
FBgn0035806	PGRP-SD	38858	CG7496	56.8859	-0.886721	0.151134	-5.86712	4.43421e-09	1.03926e-07	5.4665e-05
FBgn0014865	Mtk	36708	CG8175	128.932	-0.887286	0.134333	-6.60511	3.97219e-11	1.16316e-09	4.89692e-07
FBgn0021765	scu	32789	CG7113	868.145	-0.891065	0.0649458	-13.7201	7.69167e-43	1.12884e-40	9.48229e-39
FBgn0020300	gk	50263	CG13695	15.4332	-0.892367	0.151382	-5.89481	3.7511e-09	8.91012e-08	4.62435e-05
FBgn0035718	CG14820	38754	CG14820	52.4444	-0.908628	0.114742	-7.91889	2.39633e-15	1.02221e-13	2.95419e-11
FBgn0000277	CecA2	43597	CG1367	14.815	-0.916216	0.138065	-6.63611	3.22067e-11	9.476e-10	3.97045e-07
FBgn0052553	CG32553	318087	CG32553	14.68	-0.91631	0.151639	-6.04269	1.5157e-09	3.77485e-08	1.86855e-05
FBgn0053978	CG33978	3885646	CG33978	458.336	-0.928654	0.108293	-8.57535	9.87882e-18	5.07442e-16	1.21786e-13
FBgn0085367	CG34338	5740687	CG34338	10.184	-0.943207	0.150967	-6.24775	4.16401e-10	1.12083e-08	5.13339e-06
FBgn0038005	Cyp313a5	41486	CG15807	36.9379	-0.948125	0.123509	-7.67656	1.63412e-14	6.43623e-13	2.01454e-10
FBgn0031630	CG15629	33679	CG15629	59.323	-0.956072	0.128231	-7.45584	8.92969e-14	3.34606e-12	1.10085e-09
FBgn0039250	Mink	42982	CG11120	97.7248	-0.957374	0.0844237	-11.3401	8.3047e-30	7.69777e-28	1.0238e-25
FBgn0261584	CG42694	10178792	CG42694	47.6848	-0.965568	0.113345	-8.51882	1.61185e-17	8.17732e-16	1.98709e-13
FBgn0283442				48.7072	-0.976133	0.1144	-8.53267	1.43014e-17	7.31565e-16	1.76307e-13
FBgn0259099	DCX-EMAP	39617	CG42247	386.028	-0.981565	0.0818036	-11.999	3.59452e-33	3.75536e-31	4.43132e-29
FBgn0250907	Cht3	3355116	CG18140	127.73	-0.982359	0.0859165	-11.4339	2.83142e-30	2.68505e-28	3.49057e-26
FBgn0263831	Gen	38594	CG10670	109.956	-0.983515	0.096262	-10.2171	1.66305e-24	1.22767e-22	2.05021e-20
FBgn0030310	PGRP-SA	32099	CG11709	52.9768	-0.984228	0.147576	-6.6693	2.57019e-11	7.70932e-10	3.16853e-07
FBgn0038525	CG14329	42116	CG14329	18.2407	-0.984954	0.150382	-6.54967	5.76627e-11	1.6687e-09	7.10866e-07
FBgn0037934	CG6830	41408	CG6830	27.0165	-0.993272	0.141969	-6.99641	2.62597e-12	8.56428e-11	3.2373e-08
FBgn0034642	CG15674	37463	CG15674	23.8332	-1.01351	0.146494	-6.91845	4.56613e-12	1.45832e-10	5.62913e-08
FBgn0035855	CG7366	38918	CG7366	8.63618	-1.01444	0.151265	-6.70639	1.99504e-11	6.0728e-10	2.45948e-07
FBgn0000146	aub	34524	CG6137	209.235	-1.024	0.0768049	-13.3325	1.49775e-40	2.00699e-38	1.84643e-36
FBgn0038909	CG6569	42573	CG6569	6.91367	-1.03534	0.148091	-6.99126	2.72436e-12	8.8617e-11	3.35859e-08
FBgn0002564	Lsp1gamma	38015	CG6821	13.1813	-1.04916	0.151395	-6.92997	4.20923e-12	1.34783e-10	5.18914e-08
FBgn0031155	CG15446	33088	CG15446	9.94675	-1.05208	0.150742	-6.97931	2.96629e-12	9.598e-11	3.65684e-08
FBgn0033574	Spn47C	36163	CG7722	49.9967	-1.07831	0.145131	-7.42994	1.08646e-13	4.03429e-12	1.33938e-09
FBgn0036942	CG7328	40204	CG7328	30.5071	-1.0803	0.142414	-7.58563	3.30871e-14	1.26676e-12	4.07897e-10
FBgn0266741	CR45214		CR45214	122.004	-1.08378	0.0955529	-11.3422	8.10559e-30	7.57013e-28	9.99258e-26
FBgn0034692	CG13502	37518	CG13502	65.212	-1.09234	0.110252	-9.90765	3.856e-23	2.77993e-21	4.75368e-19
FBgn0031261	nAChRbeta3	33228	CG11822	81.5283	-1.10921	0.137488	-8.06763	7.16733e-16	3.22478e-14	8.83589e-12
FBgn0043575	PGRP-SC2	35862	CG14745	23.0133	-1.12218	0.144989	-7.73976	9.9605e-15	3.98679e-13	1.22793e-10
FBgn0038435	Gyc-89Da	42001	CG14885	355.502	-1.12465	0.0754888	-14.8982	3.38601e-50	5.96324e-48	4.17427e-46
FBgn0265268	CG18234	40024	CG18234	12.0125	-1.12494	0.151338	-7.43328	1.0594e-13	3.95101e-12	1.30603e-09
FBgn0035770	pst	38818	CG8588	2008.05	-1.13131	0.0820457	-13.7887	2.97894e-43	4.59055e-41	3.67244e-39
FBgn0035670	CG10472	38688	CG10472	254.933	-1.15462	0.0656817	-17.5791	3.56279e-69	8.96368e-67	4.3922e-65
FBgn0052368	CG32368	317997	CG32368	595.022	-1.1563	0.151028	-7.65622	1.91485e-14	7.49406e-13	2.36063e-10
FBgn0042178	CG32165	59216	CG32165	271.516	-1.18176	0.0596934	-19.7971	3.15106e-87	1.21394e-84	3.88462e-83
FBgn0038530	AttD	42122	CG7629	9.22229	-1.1909	0.145184	-8.20271	2.35028e-16	1.10168e-14	2.89742e-12
FBgn0038466	CG8907	42050	CG8907	23.6961	-1.22091	0.141436	-8.63226	6.01494e-18	3.12879e-16	7.41522e-14
FBgn0033153	Gadd45	35646	CG11086	1084.78	-1.22641	0.062828	-19.5201	7.40285e-85	2.68419e-82	9.12623e-81
FBgn0263344	CR43425		CR43425	128.887	-1.24347	0.103196	-12.0496	1.94919e-33	2.05382e-31	2.40296e-29
FBgn0031549	Spindly	33578	CG15415	91.0357	-1.27314	0.10317	-12.3402	5.50359e-35	6.28225e-33	6.78483e-31
FBgn0085420	CG34391	5740816	CG34391	4378.38	-1.29117	0.0735653	-17.5514	5.80716e-69	1.43181e-66	7.15907e-65
FBgn0038419	CG14879	41982	CG14879	105.499	-1.2996	0.119711	-10.8561	1.86476e-27	1.55329e-25	2.29888e-23
FBgn0051174	CG31174	318616	CG31174	17.9583	-1.32404	0.147867	-8.95427	3.41999e-19	1.98876e-17	4.21617e-15
FBgn0027500	spd-2	39850	CG17286	22.5442	-1.33997	0.145518	-9.20831	3.31313e-20	2.10537e-18	4.08442e-16
FBgn0029733	CG6927	31419	CG6927	18.9858	-1.35187	0.15132	-8.93386	4.11413e-19	2.37005e-17	5.0719e-15
FBgn0036795	CG18233	40025	CG18233	13.3314	-1.3533	0.15171	-8.92031	4.64965e-19	2.66609e-17	5.73209e-15
FBgn0036742	CG7497	39966	CG7497	101.151	-1.36007	0.114232	-11.9062	1.09833e-32	1.12835e-30	1.35402e-28
FBgn0034741	CG4269	37578	CG4269	73.9305	-1.37255	0.150006	-9.14996	5.69553e-20	3.54619e-18	7.02145e-16
FBgn0030623	PPYR1	32453	CG15031	8.3815	-1.38489	0.149085	-9.28923	1.55413e-20	1.01911e-18	1.91594e-16
FBgn0052640	CG32640	318135	CG32640	10.6886	-1.40733	0.151903	-9.26468	1.95671e-20	1.25637e-18	2.41223e-16
FBgn0053483	CG33483	2768693	CG33483	57.9271	-1.41429	0.132301	-10.69	1.13394e-26	9.19688e-25	1.39793e-22
FBgn0053459	CG33459	2768847	CG33459	89.1595	-1.42224	0.130129	-10.9294	8.33554e-28	7.08694e-26	1.02761e-23
FBgn0038465	Irc	42049	CG8913	6179.27	-1.43964	0.078315	-18.3827	1.8061e-75	4.9479e-73	2.22656e-71
FBgn0036790	AstC-R1	40020	CG7285	2107.06	-1.58563	0.0656105	-24.1673	4.91368e-129	3.1882e-126	6.05758e-125
FBgn0033453	CG1667	36016	CG1667	1085.2	-1.60347	0.130451	-12.2918	1.00294e-34	1.13433e-32	1.23642e-30
FBgn0001253	ImpE1	45879	CG32356	942.652	-1.62058	0.0839143	-19.3123	4.2362e-83	1.45066e-80	5.22239e-79
FBgn0052364	CG32364	317996	CG32364	236.755	-1.6403	0.0848501	-19.3317	2.90416e-83	1.02293e-80	3.58025e-79
FBgn0053458	CG33458	2768846	CG33458	79.0329	-1.69287	0.122094	-13.8653	1.02744e-43	1.62388e-41	1.26663e-39
FBgn0037579	CG18193	40995	CG18193	57.0204	-1.75157	0.114371	-15.3148	6.09264e-53	1.19222e-50	7.51101e-49
FBgn0035727	CG10063	38764	CG10063	15.7138	-1.75657	0.150796	-11.6486	2.33267e-31	2.30058e-29	2.87572e-27
FBgn0039321	CG10550	43061	CG10550	981.961	-1.77371	0.0570842	-31.0717	5.80163e-212	7.15225e-209	7.15225e-208
FBgn0037418	Osi11	40765	CG15596	19.0591	-1.8506	0.151567	-12.2098	2.75724e-34	3.03494e-32	3.39913e-30
FBgn0052645	CG32645	32264	CG32645	15.5166	-1.85808	0.152286	-12.2012	3.06206e-34	3.34063e-32	3.77491e-30
FBgn0031490	CG17264	33511	CG17264	424.537	-1.92075	0.147091	-13.0583	5.6979e-39	7.16773e-37	7.02437e-35
FBgn0052237	CG32237	38584	CG32237	20.0904	-1.93341	0.151287	-12.7797	2.12802e-37	2.52253e-35	2.62343e-33
FBgn0033397	Cyp4p3	35948	CG10843	56.6213	-1.95738	0.147292	-13.2891	2.67919e-40	3.47675e-38	3.30291e-36
FBgn0261575	tobi	43072	CG11909	53.0335	-1.97585	0.132832	-14.8749	4.80014e-50	8.2189e-48	5.91761e-46
FBgn0003227	rec	49241	CG31293	386.277	-2.05723	0.085136	-24.1641	5.30862e-129	3.27224e-126	6.54447e-125
FBgn0265533	CR44383		CR44383	23.0567	-2.06656	0.150765	-13.7072	9.19986e-43	1.3343e-40	1.13416e-38
FBgn0030439	CG12716	32248	CG12716	254.727	-2.16496	0.118854	-18.2154	3.89785e-74	1.0224e-71	4.80527e-70
FBgn0031489	CG17224	33510	CG17224	554.915	-2.17931	0.110816	-19.6661	4.2083e-86	1.57212e-83	5.18799e-82
FBgn0262682	CR43152		CR43152	120.886	-2.29251	0.122352	-18.737	2.47075e-78	7.61485e-76	3.04594e-74
FBgn0266984	CR45435		CR45435	52.8061	-2.56122	0.140219	-18.2659	1.54699e-74	4.14593e-72	1.90713e-70
FBgn0015037	Cyp4p1	45524	CG10842	385.814	-2.90738	0.0855732	-33.9754	5.15216e-253	7.05732e-250	6.35159e-249
FBgn0265634	CR44441		CR44441	150.873	-2.99842	0.112564	-26.6375	2.49822e-156	2.19986e-153	3.0798e-152
FBgn0033395	Cyp4p2	35946	CG1944	1072.18	-3.10499	0.125797	-24.6826	1.64652e-134	1.12769e-131	2.02984e-130
FBgn0267472	CR45822		CR45822	402.703	-5.30959	0.128051	-41.4647	0	0	0
FBgn0267485	CR45835		CR45835	590.908	-5.85653	0.121151	-48.3408	0	0	0
FBgn0052581	CG32581	318098	CG32581	690.387	-6.34509	0.118335	-53.6197	0	0	0

## Sheet: AgeCalledDE
ensembl	geneSymbol	entrez	cg	baseMean	log2FoldChange	lfcSE	stat	pvalue	Benjamini.correction	Bonferroni.correction
FBgn0263660	CR43651		CR43651	175.626	3.63398	0.21666	16.7727	3.86365e-63	5.39414e-60	3.9784e-59
FBgn0261429	CR42646		CR42646	146.364	3.11514	0.220951	14.0988	3.8644e-45	2.05531e-42	3.97917e-41
FBgn0038002	CG12256	14462452	CG12256	1925.22	2.9305	0.141141	20.7629	9.37583e-96	5.23593e-92	9.65429e-92
FBgn0263039	CR43334		CR43334	104.808	2.66605	0.216048	12.3401	5.50718e-35	1.7086e-32	5.67074e-31
FBgn0266691	CR45181		CR45181	193.573	2.62427	0.197498	13.2876	2.73261e-40	1.22082e-37	2.81377e-36
FBgn0265104	CR44206		CR44206	115.731	2.45521	0.222811	11.0193	3.08599e-28	5.38554e-26	3.17764e-24
FBgn0033174	CG11125	35669	CG11125	269.092	2.25757	0.14965	15.0856	2.01316e-51	1.60607e-48	2.07295e-47
FBgn0033354	FANCI	35895	CG13745	211.219	2.0413	0.165218	12.3553	4.56329e-35	1.45621e-32	4.69882e-31
FBgn0050438	CG30438	246614	CG30438	127.505	2.00203	0.167812	11.9302	8.23895e-33	2.09138e-30	8.48364e-29
FBgn0037579	CG18193	40995	CG18193	57.0204	1.92434	0.19351	9.94444	2.66679e-23	2.70776e-21	2.74599e-19
FBgn0004379	Klp67A	39068	CG10923	79.5341	1.89616	0.208411	9.09814	9.18926e-20	6.49588e-18	9.46219e-16
FBgn0264439	CR43857		CR43857	23.8799	1.85902	0.247136	7.52225	5.38413e-14	1.86178e-12	5.54404e-10
FBgn0085732	CR40190		CR40190	989.29	1.81035	0.12392	14.6091	2.45789e-48	1.61483e-45	2.53088e-44
FBgn0036354	Poc1	39502	CG10191	146.382	1.79798	0.195322	9.20522	3.40985e-20	2.50557e-18	3.51113e-16
FBgn0262532	CR43086		CR43086	54.3636	1.7524	0.212969	8.22839	1.8975e-16	9.90334e-15	1.95385e-12
FBgn0262524	ver	39432	CG14121	173.052	1.7196	0.152281	11.2923	1.43245e-29	2.75845e-27	1.47499e-25
FBgn0267585	CR45923		CR45923	55.1351	1.70624	0.219575	7.77062	7.81002e-15	3.09327e-13	8.04198e-11
FBgn0266414	CR45054		CR45054	262.712	1.70499	0.147852	11.5318	9.12241e-31	1.92242e-28	9.39334e-27
FBgn0040554	CR17025		CR17025	418.988	1.69626	0.117048	14.492	1.36036e-47	7.99677e-45	1.40076e-43
FBgn0036619	Cpr72Ec	39816	CG4784	507.391	1.66642	0.176281	9.45321	3.28585e-21	2.60281e-19	3.38344e-17
FBgn0039251	Trf4-2	42983	CG17462	78.6591	1.66286	0.204392	8.13563	4.09803e-16	2.04132e-14	4.21975e-12
FBgn0016974	swaPsi		CR32747	71.5084	1.65913	0.197403	8.40477	4.28717e-17	2.33577e-15	4.41449e-13
FBgn0263143	vret	42695	CG4771	152.844	1.64129	0.159891	10.265	1.01308e-24	1.21668e-22	1.04317e-20
FBgn0250907	Cht3	3355116	CG18140	127.73	1.63816	0.154329	10.6147	2.54539e-26	3.59867e-24	2.62099e-22
FBgn0032390	dgt2	34610	CG16969	147.731	1.62835	0.161414	10.0881	6.23841e-24	6.83105e-22	6.42369e-20
FBgn0261561	CG42675	40722	CG42675	323.846	1.58216	0.171451	9.22804	2.75632e-20	2.03877e-18	2.83819e-16
FBgn0038074	Gnmt	41561	CG6188	128.978	1.57607	0.239132	6.5908	4.37477e-11	9.59958e-10	4.5047e-07
FBgn0085453	CG34424	37699	CG34424	65.9754	1.54471	0.222821	6.9325	4.13457e-12	1.11275e-10	4.25737e-08
FBgn0031494	CG17219	33515	CG17219	41.1302	1.54025	0.219894	7.0045	2.47862e-12	6.93826e-11	2.55223e-08
FBgn0035482	CG14985	38470	CG14985	214.303	1.5215	0.149045	10.2083	1.81975e-24	2.11716e-22	1.87379e-20
FBgn0051601	CG31601	318835	CG31601	20.3246	1.51674	0.24711	6.13791	8.36144e-10	1.42797e-08	8.60978e-06
FBgn0030653	CG7860	32488	CG7860	115.891	1.51636	0.17919	8.46234	2.62057e-17	1.44183e-15	2.6984e-13
FBgn0264862	CR44053		CR44053	99.1041	1.50064	0.172379	8.70543	3.16362e-18	1.87949e-16	3.25758e-14
FBgn0030551	CG11674	32374	CG11674	29.8236	1.50025	0.24055	6.23677	4.4669e-10	8.00816e-09	4.59957e-06
FBgn0053926	CG33926	39092	CG33926	39.9609	1.50018	0.244865	6.12656	8.97967e-10	1.52654e-08	9.24637e-06
FBgn0039017	CG6985	42694	CG6985	212.13	1.48456	0.154335	9.61906	6.64333e-22	5.88883e-20	6.84063e-18
FBgn0035761	RhoGEF4	38806	CG8606	30.8099	1.47327	0.229694	6.41404	1.4171e-10	2.81129e-09	1.45919e-06
FBgn0259195	CG42299	32487	CG42299	21.5669	1.47088	0.242477	6.06604	1.31103e-09	2.15337e-08	1.34997e-05
FBgn0034403	CG18190	37179	CG18190	17.4958	1.46075	0.245536	5.94921	2.69434e-09	4.16802e-08	2.77436e-05
FBgn0030310	PGRP-SA	32099	CG11709	52.9768	1.4269	0.236394	6.03609	1.57896e-09	2.55481e-08	1.62585e-05
FBgn0028562	sut2	44269	CG17975	47.1216	1.40715	0.201009	7.00039	2.55244e-12	7.12705e-11	2.62825e-08
FBgn0039622	eIF4E-6	43422	CG1442	150.21	1.4055	0.142434	9.86775	5.74402e-23	5.48333e-21	5.91462e-19
FBgn0264911	CG44102	14462537	CG44102	15.9851	1.40071	0.248375	5.63949	1.70559e-08	2.17215e-07	0.000175624
FBgn0030721	CG12698	32570	CG12698	72.4207	1.38376	0.178512	7.75163	9.07183e-15	3.5552e-13	9.34126e-11
FBgn0030120	CG17440	31879	CG17440	27.5387	1.38182	0.239357	5.77306	7.78425e-09	1.08407e-07	8.01545e-05
FBgn0283442				48.7072	1.37959	0.19548	7.05741	1.6963e-12	4.87042e-11	1.74668e-08
FBgn0001258	ImpL3	45880	CG10160	279.836	1.37688	0.165635	8.31275	9.35117e-17	4.99728e-15	9.6289e-13
FBgn0039490	CG5882	43269	CG5882	44.8711	1.3716	0.243009	5.64424	1.65908e-08	2.1226e-07	0.000170836
FBgn0054031	CG34031	3885665	CG34031	82.7101	1.36291	0.249976	5.45217	4.9759e-08	5.74131e-07	0.000512369
FBgn0031888	Pvf2	33994	CG13780	33.9479	1.36266	0.22705	6.00161	1.9537e-09	3.10839e-08	2.01173e-05
FBgn0285912				32.8072	1.3601	0.246378	5.52035	3.38319e-08	4.05004e-07	0.000348367
FBgn0262901	CR43256		CR43256	67.5539	1.35372	0.196376	6.89353	5.44233e-12	1.44383e-10	5.60397e-08
FBgn0058354	CR40354		CR40354	76.233	1.34716	0.206542	6.52247	6.91589e-11	1.44711e-09	7.1213e-07
FBgn0037515	Sp7	40918	CG3066	465.16	1.33957	0.122937	10.8964	1.19956e-27	2.02998e-25	1.23518e-23
FBgn0262820	CG43191	12798408	CG43191	43.5139	1.33864	0.238379	5.61558	1.95904e-08	2.46402e-07	0.000201723
FBgn0029507	Tsp42Ed	35613	CG12846	398.665	1.33593	0.150066	8.90233	5.46844e-19	3.53046e-17	5.63085e-15
FBgn0033205	CG2064	35708	CG2064	398.927	1.31729	0.113483	11.6078	3.7619e-31	8.23857e-29	3.87363e-27
FBgn0032139	CG13116	34288	CG13116	55.5837	1.31598	0.2278	5.77691	7.60837e-09	1.06222e-07	7.83434e-05
FBgn0034741	CG4269	37578	CG4269	73.9305	1.31578	0.244558	5.38025	7.43817e-08	8.28424e-07	0.000765908
FBgn0265299	CR44272		CR44272	17.7719	1.31461	0.246138	5.34097	9.24524e-08	1.01235e-06	0.000951982
FBgn0086898	dgo	36139	CG12342	36.3343	1.30727	0.215546	6.06492	1.32023e-09	2.1653e-08	1.35945e-05
FBgn0262533	CR43087		CR43087	26.6996	1.30644	0.232666	5.61508	1.96475e-08	2.46521e-07	0.00020231
FBgn0266651	CR45158		CR45158	10.5612	1.29595	0.247421	5.23782	1.62486e-07	1.6945e-06	0.00167312
FBgn0036080	Or67d	39191	CG14157	57.339	1.29228	0.187531	6.89102	5.53947e-12	1.46363e-10	5.70399e-08
FBgn0013767	Crz	41742	CG3302	5189.41	1.28809	0.0731492	17.6091	2.09697e-69	4.68421e-66	2.15925e-65
FBgn0033827	CG17047	36478	CG17047	41.8511	1.28723	0.211307	6.09178	1.11662e-09	1.86699e-08	1.14978e-05
FBgn0004895	fd64A	38471	CG1132	49.9843	1.28324	0.250878	5.115	3.1374e-07	3.05241e-06	0.00323058
FBgn0250816	AGO3	3355150	CG40300	66.2572	1.2764	0.207628	6.14753	7.86986e-10	1.35437e-08	8.1036e-06
FBgn0038076	Cyp313a4	41563	CG6802	15.9482	1.27139	0.245193	5.18528	2.15692e-07	2.19205e-06	0.00222098
FBgn0031733	CG14006	33802	CG14006	11.4522	1.27023	0.248283	5.11605	3.12004e-07	3.04347e-06	0.00321271
FBgn0038827	Fancd2	2768674	CG17269	126.641	1.26413	0.17077	7.40254	1.33605e-13	4.38893e-12	1.37573e-09
FBgn0025692	CG3814	36418	CG3814	27.6372	1.26051	0.232578	5.41973	5.96903e-08	6.78901e-07	0.000614631
FBgn0039972	CG17018	49895	CG17018	227.816	1.25869	0.142288	8.84607	9.06523e-19	5.72032e-17	9.33447e-15
FBgn0037850	CG14695	41314	CG14695	300.71	1.25735	0.104226	12.0637	1.64286e-33	4.36884e-31	1.69165e-29
FBgn0036186	CG6071	39308	CG6071	196.932	1.25663	0.165837	7.5775	3.52279e-14	1.24908e-12	3.62742e-10
FBgn0266681	CR45171		CR45171	45.0097	1.25519	0.211844	5.92509	3.1213e-09	4.73666e-08	3.214e-05
FBgn0003482	spn-D	318579	CG31069	12.1824	1.25472	0.247601	5.06751	4.03057e-07	3.80858e-06	0.00415028
FBgn0051955	CG31955	319045	CG31955	44.7195	1.25379	0.203328	6.16635	6.98831e-10	1.21011e-08	7.19586e-06
FBgn0038390	Rbf2	41941	CG5083	71.7703	1.25117	0.190648	6.56273	5.28298e-11	1.13255e-09	5.43988e-07
FBgn0033020	CG10396	35491	CG10396	102.16	1.24887	0.177682	7.02866	2.08533e-12	5.92648e-11	2.14726e-08
FBgn0265634	CR44441		CR44441	150.873	1.24813	0.15716	7.94181	1.99257e-15	8.65953e-14	2.05175e-11
FBgn0003655	swa	31580	CG3429	27.0649	1.24451	0.230695	5.39461	6.86744e-08	7.70105e-07	0.00070714
FBgn0029766	CG15784	31461	CG15784	430.981	1.2393	0.150006	8.26168	1.43638e-16	7.5319e-15	1.47904e-12
FBgn0051044	CR31044		CR31044	39.918	1.23496	0.223836	5.51726	3.44321e-08	4.11513e-07	0.000354547
FBgn0028563	sut1	35774	CG8714	128.631	1.22757	0.143652	8.54547	1.28012e-17	7.14885e-16	1.31814e-13
FBgn0003249	Rh3	42398	CG10888	1040.56	1.22568	0.217817	5.62711	1.83257e-08	2.32327e-07	0.0001887
FBgn0263049	let-7-C		CR43344	103.585	1.21894	0.158085	7.71062	1.25203e-14	4.83875e-13	1.28922e-10
FBgn0283545				19.5137	1.21678	0.245605	4.95419	7.26309e-07	6.41784e-06	0.0074788
FBgn0034730	ppk12	37566	CG10972	20.0266	1.21491	0.243633	4.98664	6.14384e-07	5.56985e-06	0.00632631
FBgn0040732	CG16926	50205	CG16926	72.5491	1.21381	0.239712	5.0636	4.11419e-07	3.88103e-06	0.00423638
FBgn0038198	Npc2b	41710	CG3153	555.713	1.21117	0.127771	9.47923	2.56162e-21	2.08838e-19	2.6377e-17
FBgn0025454	Cyp6g1	36316	CG8453	330.594	1.21116	0.174556	6.93851	3.96268e-12	1.07425e-10	4.08037e-08
FBgn0034098	krimp	36804	CG15707	56.1292	1.21077	0.206722	5.85703	4.71216e-09	6.87976e-08	4.85211e-05
FBgn0083960	CG34124	4379887	CG34124	89.4674	1.21011	0.185331	6.52947	6.60029e-11	1.39092e-09	6.79632e-07
FBgn0031489	CG17224	33510	CG17224	554.915	1.20964	0.165557	7.3065	2.74189e-13	8.70004e-12	2.82332e-09
FBgn0031045	CG14212	32964	CG14212	18.2893	1.20841	0.246872	4.89488	9.83655e-07	8.4518e-06	0.0101287
FBgn0040801	CG13053	50274	CG13053	15.6579	1.2059	0.246326	4.89556	9.80287e-07	8.43633e-06	0.010094
FBgn0031622	CG3251	33671	CG3251	12.7836	1.20484	0.246542	4.88696	1.02405e-06	8.7586e-06	0.0105447
FBgn0264721	CR43989		CR43989	26.5908	1.20352	0.233787	5.14794	2.63368e-07	2.60315e-06	0.0027119
FBgn0261832	CG42764	10178963	CG42764	195.859	1.20351	0.147068	8.18336	2.76038e-16	1.40139e-14	2.84236e-12
FBgn0011692	pav	38515	CG1258	16.3373	1.20336	0.24871	4.83843	1.30871e-06	1.08677e-05	0.0134758
FBgn0031042	CG14221	32961	CG14221	32.8827	1.20123	0.222683	5.39436	6.87675e-08	7.70376e-07	0.000708099
FBgn0263413	CR43459		CR43459	401.662	1.20107	0.158327	7.58601	3.29917e-14	1.17727e-12	3.39715e-10
FBgn0266705	CR45195		CR45195	255.986	1.19816	0.130641	9.17139	4.66953e-20	3.40875e-18	4.80821e-16
FBgn0011705	rost	34222	CG9552	181.369	1.19609	0.135415	8.83278	1.02107e-18	6.40691e-17	1.05139e-14
FBgn0033885	DJ-1alpha	36543	CG6646	941.515	1.19394	0.1066	11.2002	4.06842e-29	7.44921e-27	4.18925e-25
FBgn0024227	aurB	34504	CG6620	29.1417	1.19273	0.230534	5.17375	2.2944e-07	2.31911e-06	0.00236254
FBgn0036772	CG5290	39998	CG5290	479.354	1.19232	0.182542	6.5318	6.49849e-11	1.37205e-09	6.69149e-07
FBgn0037025	Spc105R	40300	CG11451	68.8693	1.1895	0.204263	5.82336	5.76749e-09	8.29049e-08	5.93879e-05
FBgn0033826	CG4734	36477	CG4734	33.0726	1.18739	0.230459	5.15228	2.57339e-07	2.54891e-06	0.00264982
FBgn0030455	CG4318	32266	CG4318	15.9145	1.1802	0.242942	4.85795	1.18609e-06	9.968e-06	0.0122132
FBgn0260991	Incenp	35649	CG12165	36.7991	1.17562	0.226113	5.19927	2.00073e-07	2.04448e-06	0.00206015
FBgn0011704	RnrS	36280	CG8975	32.0078	1.17075	0.221443	5.2869	1.24407e-07	1.32586e-06	0.00128102
FBgn0003250	Rh4	39887	CG9668	2285.04	1.16927	0.231273	5.05578	4.28636e-07	4.02306e-06	0.00441367
FBgn0030586	CG12539	32412	CG12539	20.4366	1.16865	0.243614	4.79713	1.60958e-06	1.31414e-05	0.0165738
FBgn0264291	Det	42077	CG12265	164.739	1.16811	0.14238	8.20417	2.32189e-16	1.19508e-14	2.39085e-12
FBgn0032124	CG17855	34269	CG17855	8.62786	1.16566	0.247598	4.70786	2.50325e-06	1.95225e-05	0.025776
FBgn0031104	jb	33032	CG15460	10.6134	1.16548	0.248196	4.6958	2.6557e-06	2.0584e-05	0.0273457
FBgn0033453	CG1667	36016	CG1667	1085.2	1.16537	0.196298	5.93672	2.90783e-09	4.44289e-08	2.99419e-05
FBgn0038972	CG7054	42643	CG7054	110.983	1.16516	0.152573	7.63676	2.22755e-14	8.21106e-13	2.29371e-10
FBgn0041243	Gr43a	35655	CG1712	40.3939	1.14858	0.206777	5.55471	2.78081e-08	3.38332e-07	0.00028634
FBgn0037746	CG8478	41194	CG8478	95.6282	1.14512	0.169179	6.76871	1.29938e-11	3.19665e-10	1.33797e-07
FBgn0036640	nxf2	39843	CG4118	62.4499	1.13989	0.18415	6.19002	6.01561e-10	1.05146e-08	6.19427e-06
FBgn0030396	CG2556	32201	CG2556	76.839	1.13785	0.171533	6.63341	3.28016e-11	7.41621e-10	3.37758e-07
FBgn0034276	Sardh	37026	CG6385	41.8836	1.13726	0.243231	4.67564	2.93043e-06	2.24485e-05	0.0301746
FBgn0035806	PGRP-SD	38858	CG7496	56.8859	1.13716	0.24362	4.66777	3.04485e-06	2.32612e-05	0.0313528
FBgn0028738	ETH	44125	CG18105	27.1422	1.13597	0.233969	4.85522	1.20253e-06	1.00748e-05	0.0123825
FBgn0016684	NaPi-T	36651	CG10207	62.4794	1.13068	0.210111	5.38136	7.39263e-08	8.24858e-07	0.000761219
FBgn0261004	asl	40682	CG2919	121.059	1.12496	0.155332	7.2423	4.4115e-13	1.36488e-11	4.54252e-09
FBgn0037727	CG8358	41172	CG8358	15.8124	1.12493	0.247238	4.54998	5.36521e-06	3.82169e-05	0.0552456
FBgn0000639	Fbp1	39566	CG17285	26.5083	1.11958	0.234367	4.77701	1.77919e-06	1.4379e-05	0.0183203
FBgn0035167	Gr61a	38098	CG13888	107.619	1.11685	0.150285	7.43151	1.07363e-13	3.57952e-12	1.10552e-09
FBgn0263112	Mitf	3885647	CG43369	1631.29	1.11476	0.0982703	11.3438	7.95919e-30	1.58743e-27	8.19558e-26
FBgn0036787	CG4306	40017	CG4306	22.9364	1.10657	0.236243	4.68403	2.81287e-06	2.16668e-05	0.0289641
FBgn0266431	CG45061	19835998	CG45061	13.3079	1.10418	0.247667	4.45832	8.26036e-06	5.57462e-05	0.0850569
FBgn0033554	Lsm10	36141	CG12938	67.0645	1.10218	0.185649	5.93688	2.9049e-09	4.44289e-08	2.99117e-05
FBgn0037565	CG9626	40979	CG9626	76.2412	1.09966	0.168497	6.52628	6.74211e-11	1.41813e-09	6.94235e-07
FBgn0083124	Uhg4		CR42451	1424.93	1.09786	0.116373	9.43394	3.94953e-21	3.08478e-19	4.06683e-17
FBgn0035439	CG14961	38414	CG14961	162.261	1.09471	0.159111	6.88015	5.97881e-12	1.57494e-10	6.15638e-08
FBgn0034935	CG13565	37806	CG13565	4488.37	1.09192	0.100093	10.909	1.04351e-27	1.79307e-25	1.0745e-23
FBgn0010621	Cct5	36308	CG8439	1662.87	1.09143	0.101951	10.7054	9.59848e-27	1.44872e-24	9.88356e-23
FBgn0033740	dgt5	36364	CG8828	80.6387	1.0834	0.177374	6.10803	1.0087e-09	1.70184e-08	1.03866e-05
FBgn0052373	CG32373	318000	CG32373	413.864	1.08297	0.128228	8.44567	3.02319e-17	1.65519e-15	3.11298e-13
FBgn0033388	CG8046	35936	CG8046	129.594	1.08281	0.194219	5.57523	2.47201e-08	3.03739e-07	0.000254543
FBgn0015037	Cyp4p1	45524	CG10842	385.814	1.08113	0.12048	8.97354	2.87128e-19	1.93189e-17	2.95655e-15
FBgn0265719	CR44526		CR44526	9.30831	1.08029	0.243649	4.43377	9.25979e-06	6.15245e-05	0.0953481
FBgn0030501	BthD		CG11177	10.0076	1.0768	0.246254	4.37272	1.2271e-05	7.91311e-05	0.126355
FBgn0035823	eIF4E-5	38878	CG8277	34.7344	1.07659	0.249945	4.3073	1.65256e-05	0.000103345	0.170164
FBgn0053307	CG33307	2768914	CG33307	22.5966	1.07436	0.244971	4.38567	1.15629e-05	7.51289e-05	0.119064
FBgn0034299	CG5757	37062	CG5757	107.501	1.06806	0.157469	6.7827	1.17952e-11	2.94721e-10	1.21455e-07
FBgn0033928	Arc2	36597	CG13941	324.01	1.06785	0.130835	8.16184	3.29969e-16	1.6601e-14	3.39769e-12
FBgn0052437	CG32437	40366	CG32437	73.9271	1.06713	0.249184	4.28251	1.84799e-05	0.00011347	0.190288
FBgn0051759	CG31759	326158	CG31759	166.369	1.06571	0.129724	8.21518	2.11847e-16	1.10052e-14	2.18139e-12
FBgn0029924	CG4586	31641	CG4586	272.522	1.0654	0.187147	5.69287	1.24924e-08	1.63765e-07	0.000128635
FBgn0030482	CG1673	32297	CG1673	499.177	1.06306	0.169539	6.27028	3.6039e-10	6.53441e-09	3.71094e-06
FBgn0030993	Mec2	32905	CG7635	33.3238	1.06149	0.24463	4.33916	1.43031e-05	9.05622e-05	0.147279
FBgn0036931	CG14183	40192	CG14183	294.725	1.06059	0.141883	7.47514	7.71208e-14	2.61812e-12	7.94113e-10
FBgn0037750	Whamy	41198	CG12946	187.362	1.0603	0.136734	7.75446	8.87179e-15	3.48905e-13	9.13529e-11
FBgn0031620	CG11929	33668	CG11929	8.66346	1.05994	0.246434	4.30112	1.69934e-05	0.000105856	0.174981
FBgn0052255	Gr64f	117477	CG32255	17.3566	1.05919	0.244776	4.32718	1.51029e-05	9.51407e-05	0.155515
FBgn0039045	CG17119	42723	CG17119	174.701	1.05431	0.134951	7.81253	5.60502e-15	2.26821e-13	5.77149e-11
FBgn0266725	CR45198		CR45198	13.6377	1.05178	0.245751	4.27984	1.87024e-05	0.000114773	0.192578
FBgn0035360	CG1246	38330	CG1246	20.3305	1.05137	0.247605	4.24617	2.17455e-05	0.000131142	0.223913
FBgn0053329	Sp212	2768666	CG33329	20.5101	1.04957	0.244876	4.28613	1.81813e-05	0.000112094	0.187213
FBgn0029851	CG14445	31556	CG14445	17.1434	1.04508	0.245661	4.25416	2.09831e-05	0.000127068	0.216063
FBgn0085452	CG34423	5740313	CG34423	20.3116	1.04469	0.244822	4.26716	1.97978e-05	0.000120832	0.203858
FBgn0039628	CG11841	43430	CG11841	27.2082	1.04395	0.239347	4.36164	1.29093e-05	8.27219e-05	0.132927
FBgn0038894	CG15497	42552	CG15497	57.4246	1.04345	0.199288	5.23589	1.64189e-07	1.70907e-06	0.00169066
FBgn0034487	Efhc1.2	37284	CG11048	171.199	1.04168	0.185179	5.6253	1.85189e-08	2.34245e-07	0.00019069
FBgn0036785	CG13700	40013	CG13700	59.667	1.0412	0.194044	5.3658	8.05897e-08	8.89433e-07	0.000829832
FBgn0020429	GluRIIB	33789	CG7234	9.60733	1.03645	0.246185	4.21005	2.55318e-05	0.000152007	0.262901
FBgn0038299	Spn88Eb	41829	CG6687	81.5848	1.03163	0.242227	4.25893	2.05408e-05	0.000124685	0.211509
FBgn0039685	Obp99b	43497	CG7592	372.996	1.03061	0.239259	4.30753	1.65086e-05	0.000103297	0.169989
FBgn0040308	Jafrac2	53577	CG1274	321.833	1.02996	0.107021	9.62385	6.34101e-22	5.66582e-20	6.52934e-18
FBgn0030029	CG15343	31765	CG15343	75.254	1.0276	0.172006	5.97422	2.31193e-09	3.62159e-08	2.38059e-05
FBgn0026361	2017-09-05	43990	CG2916	125.208	1.02636	0.162235	6.32639	2.5097e-10	4.72695e-09	2.58424e-06
FBgn0003124	polo	40232	CG12306	17.9486	1.02601	0.243669	4.21068	2.54598e-05	0.000151659	0.262159
FBgn0000079	Amy-p	47764	CG18730	99.8874	1.02563	0.243108	4.21882	2.45588e-05	0.000147234	0.252882
FBgn0267910				1063.02	1.02483	0.133929	7.65203	1.97829e-14	7.34072e-13	2.03705e-10
FBgn0034569	dgt3	37377	CG3221	31.3102	1.0235	0.223354	4.58242	4.5962e-06	3.35522e-05	0.047327
FBgn0031549	Spindly	33578	CG15415	91.0357	1.02329	0.157412	6.50075	7.99215e-11	1.65611e-09	8.22952e-07
FBgn0032264	Lip4	34450	CG6113	329.568	1.02125	0.118021	8.65313	5.01077e-18	2.93012e-16	5.15959e-14
FBgn0267574	CR45914		CR45914	10.9434	1.02107	0.247214	4.13033	3.62243e-05	0.00020513	0.373001
FBgn0039518	CG13978	43303	CG13978	48.0525	1.02078	0.248463	4.1084	3.98415e-05	0.000223388	0.410248
FBgn0033683	CG18343	36297	CG18343	28.3616	1.02021	0.226479	4.50468	6.64743e-06	4.59722e-05	0.0684486
FBgn0039073	CG4408	42762	CG4408	42.5209	1.01818	0.242017	4.20706	2.58714e-05	0.000153783	0.266398
FBgn0013685	mt:ND6		CG34089	136.576	1.01458	0.244017	4.15784	3.2127e-05	0.000185157	0.330811
FBgn0037236	Skp2	40548	CG9772	77.82	1.0116	0.176812	5.72133	1.05695e-08	1.4104e-07	0.000108834
FBgn0031496	CG17258	33517	CG17258	22.9746	1.00795	0.232428	4.33663	1.44684e-05	9.14528e-05	0.148981
FBgn0039941	CG17167	3354991	CG17167	132.167	1.00343	0.156492	6.41201	1.43618e-10	2.83906e-09	1.47884e-06
FBgn0003517	sta	31106	CG14792	29712.7	0.999865	0.123307	8.10875	5.11423e-16	2.48044e-14	5.26612e-12
FBgn0011293	a10	39906	CG6642	90.1573	0.998452	0.241286	4.13804	3.50279e-05	0.000198989	0.360683
FBgn0038530	AttD	42122	CG7629	9.22229	0.995541	0.237902	4.18468	2.85573e-05	0.000167607	0.294054
FBgn0035727	CG10063	38764	CG10063	15.7138	0.994318	0.239295	4.1552	3.25005e-05	0.00018692	0.334657
FBgn0000078	Amy-d	36932	CG17876	106.858	0.993636	0.244093	4.07073	4.6866e-05	0.00025811	0.482579
FBgn0038450	CG17560	42022	CG17560	18.6566	0.989643	0.23827	4.15345	3.27504e-05	0.000188067	0.337231
FBgn0039731	Sas-6	43555	CG15524	106.352	0.988209	0.147382	6.70509	2.01288e-11	4.78337e-10	2.07266e-07
FBgn0085195	CG34166	5740596	CG34166	77.3833	0.987757	0.220402	4.48163	7.40764e-06	5.07271e-05	0.0762764
FBgn0034666	CG9294	37491	CG9294	16.2094	0.984292	0.244774	4.02122	5.7898e-05	0.000310746	0.596176
FBgn0265845	CR44634		CR44634	23.3862	0.978261	0.232001	4.21663	2.47981e-05	0.00014835	0.255346
FBgn0032536	Ance-3	34808	CG17988	42.0413	0.976552	0.226519	4.31113	1.62419e-05	0.000101685	0.167243
FBgn0037759	CG8526	41208	CG8526	142.187	0.976209	0.146925	6.64427	3.04732e-11	6.94603e-10	3.13783e-07
FBgn0041180	Tep4	35248	CG10363	276.974	0.975821	0.226939	4.29994	1.70847e-05	0.000106306	0.175921
FBgn0051477	CG31477	326144	CG31477	8.06662	0.975692	0.243208	4.01175	6.02692e-05	0.000321897	0.620592
FBgn0040733	CG15068	50206	CG15068	145.63	0.97346	0.224814	4.33007	1.4906e-05	9.39531e-05	0.153487
FBgn0051720	mthl15	318914	CG31720	67.8328	0.97155	0.164404	5.90954	3.43072e-09	5.16411e-08	3.53261e-05
FBgn0037974	CG12224	41453	CG12224	65.4242	0.969272	0.196114	4.9424	7.71654e-07	6.7863e-06	0.00794572
FBgn0034928	CG13562	37797	CG13562	37.2011	0.967114	0.205835	4.69849	2.62097e-06	2.03289e-05	0.0269881
FBgn0032161	CG4594	34316	CG4594	22.4065	0.965679	0.233454	4.13648	3.5268e-05	0.000200055	0.363155
FBgn0038565	CG7794	42159	CG7794	69.79	0.964899	0.205529	4.69472	2.66977e-06	2.06787e-05	0.0274907
FBgn0259247	laccase2	35494	CG42345	138.232	0.960696	0.146126	6.57443	4.88393e-11	1.0592e-09	5.02899e-07
FBgn0053196	dp	318824	CG33196	262.197	0.960004	0.15135	6.34294	2.25427e-10	4.29657e-09	2.32122e-06
FBgn0034094	Tsf3	36800	CG3666	21.0794	0.959436	0.244624	3.92209	8.77855e-05	0.000446077	0.903927
FBgn0043578	PGRP-SB1	39870	CG9681	144.035	0.959301	0.243147	3.94536	7.96794e-05	0.000409152	0.820459
FBgn0037668	CG16736	41101	CG16736	10.5032	0.955586	0.246903	3.8703	0.000108704	0.000540566	1
FBgn0036939	CG7365	40200	CG7365	11.1337	0.95436	0.245107	3.89364	9.87509e-05	0.000495707	1
FBgn0033153	Gadd45	35646	CG11086	1084.78	0.95158	0.0954403	9.97042	2.05366e-23	2.18451e-21	2.11465e-19
FBgn0037225	TwdlG	40535	CG14643	1994.81	0.94971	0.0653273	14.5377	6.98835e-48	4.33627e-45	7.1959e-44
FBgn0035358	CG14949	38328	CG14949	20.0686	0.949379	0.23564	4.02894	5.60281e-05	0.000302454	0.576921
FBgn0030500	Ndc80	32316	CG9938	65.5484	0.946494	0.189422	4.99676	5.83017e-07	5.31547e-06	0.00600332
FBgn0038115	CG7966	41610	CG7966	590.926	0.943489	0.141178	6.68296	2.34169e-11	5.42622e-10	2.41124e-07
FBgn0032507	CG9377	34743	CG9377	13531.3	0.943188	0.19025	4.95763	7.13588e-07	6.32545e-06	0.00734782
FBgn0024991	CG2694	31260	CG2694	344.615	0.942126	0.0879053	10.7175	8.42465e-27	1.28897e-24	8.67487e-23
FBgn0002936	ninaA	33271	CG3966	155.753	0.942103	0.200382	4.70154	2.58205e-06	2.00968e-05	0.0265874
FBgn0266866	CR45327		CR45327	63.0042	0.939731	0.197869	4.74926	2.04165e-06	1.62647e-05	0.0210228
FBgn0013813	Dhc98D	43379	CG1842	280.221	0.939437	0.149772	6.27243	3.55454e-10	6.4554e-09	3.66011e-06
FBgn0032810	CG13077	35252	CG13077	51.7897	0.938202	0.219284	4.27849	1.88167e-05	0.000115348	0.193756
FBgn0023541	Cyp4d14	45706	CG3540	137.264	0.936705	0.163076	5.74397	9.24807e-09	1.25659e-07	9.52273e-05
FBgn0024352	Hop	33202	CG2720	2155.11	0.935341	0.191539	4.88331	1.04322e-06	8.88768e-06	0.0107421
FBgn0032431	CG5435	34657	CG5435	192.957	0.934892	0.185538	5.03881	4.68424e-07	4.35986e-06	0.00482337
FBgn0267516	pre-rRNA-Psi:CR45856		CR45856	17.6819	0.934338	0.24299	3.84516	0.000120473	0.000592496	1
FBgn0002542	lds	45894	CG2684	197.864	0.933864	0.159116	5.86909	4.3819e-09	6.43948e-08	4.51204e-05
FBgn0000357	Cp18	38998	CG6517	125.278	0.931359	0.197415	4.71778	2.3843e-06	1.86542e-05	0.0245511
FBgn0031848	Nse1	33938	CG11329	13.6606	0.93091	0.246431	3.77756	0.000158371	0.000752269	1
FBgn0050384	CG30384	246584	CG30384	73.4217	0.928722	0.196283	4.73155	2.22808e-06	1.76118e-05	0.0229426
FBgn0259215	Ir93a	42471	CG42315	83.2113	0.927369	0.185886	4.9889	6.07229e-07	5.51843e-06	0.00625264
FBgn0037364	Rab23	40701	CG2108	81.6421	0.926905	0.165389	5.60438	2.09005e-08	2.60824e-07	0.000215212
FBgn0034729	CG10344	37565	CG10344	108.33	0.926332	0.13827	6.69946	2.09198e-11	4.9608e-10	2.15411e-07
FBgn0262539	CG43093	12798516	CG43093	7.4494	0.926077	0.247236	3.74572	0.000179875	0.000839543	1
FBgn0032805	CG10337	35247	CG10337	12.9748	0.925825	0.246326	3.75854	0.000170905	0.000803723	1
FBgn0052668	CG32668	318147	CG32668	54.6423	0.925698	0.182469	5.07319	3.91201e-07	3.7091e-06	0.00402819
FBgn0032154	mtDNA-helicase	34307	CG5924	101.779	0.925127	0.163739	5.65001	1.60441e-08	2.05973e-07	0.000165206
FBgn0029990	CG2233	31721	CG2233	1613.16	0.924141	0.231142	3.99816	6.38376e-05	0.000338447	0.657335
FBgn0045980	niki	42959	CG10951	22.0999	0.92392	0.22491	4.10795	3.99186e-05	0.000223708	0.411042
FBgn0266280	CR44965		CR44965	21.2663	0.923251	0.241915	3.81643	0.000135396	0.000655216	1
FBgn0259196	CG42300	7354426	CG42300	7.42414	0.922165	0.244786	3.76723	0.00016507	0.000780223	1
FBgn0052755	CG32755	318192	CG32755	255.221	0.920632	0.126237	7.2929	3.0336e-13	9.54431e-12	3.1237e-09
FBgn0039197	CG17780	42914	CG17780	6.7745	0.920334	0.241409	3.81233	0.00013766	0.000665021	1
FBgn0036498	CG13455	39667	CG13455	63.6324	0.917091	0.186278	4.92322	8.51302e-07	7.38787e-06	0.00876585
FBgn0262563	CG43103	12798325	CG43103	21.7046	0.91654	0.237113	3.86541	0.000110904	0.000549793	1
FBgn0011280	Obp19d	33040	CG1668	401.658	0.914579	0.236778	3.8626	0.000112185	0.000555651	1
FBgn0030925	Hayan	32831	CG6361	30.7181	0.913453	0.244795	3.73151	0.000190338	0.000881379	1
FBgn0040735	CG16836	50208	CG16836	32.2472	0.910692	0.243265	3.74361	0.000181392	0.00084589	1
FBgn0083123	Uhg5		CR42452	3284.48	0.909364	0.104413	8.70931	3.05742e-18	1.82611e-16	3.14822e-14
FBgn0262577	CG43117	12798272	CG43117	42.3197	0.908804	0.23737	3.82863	0.000128857	0.000627926	1
FBgn0033501	CG12911	36081	CG12911	11.6842	0.908218	0.245275	3.70286	0.000213181	0.000974627	1
FBgn0265831	CR44620		CR44620	18.0651	0.907668	0.244405	3.71379	0.00020418	0.000938472	1
FBgn0047205	CR32385		CR32385	8.21633	0.907309	0.243478	3.72646	0.000194191	0.000897734	1
FBgn0014865	Mtk	36708	CG8175	128.932	0.906708	0.234296	3.86993	0.000108867	0.000541139	1
FBgn0016076	vri	33759	CG14029	2329.22	0.906642	0.238634	3.79929	0.000145108	0.000695884	1
FBgn0000052	ade2	33847	CG9127	613.731	0.903139	0.112111	8.05573	7.90089e-16	3.67688e-14	8.13555e-12
FBgn0058100	CR40100		CR40100	13.5522	0.898198	0.244225	3.67775	0.000235303	0.00106487	1
FBgn0034436	CG11961	37221	CG11961	592.768	0.897538	0.0860509	10.4303	1.80287e-25	2.34143e-23	1.85642e-21
FBgn0050371	CG30371	35806	CG30371	17.886	0.897339	0.245556	3.65431	0.000257871	0.00115484	1
FBgn0027109	NPF	42018	CG10342	3587.39	0.895566	0.0547688	16.3518	4.2262e-60	5.24472e-57	4.35172e-56
FBgn0051832	CG31832	318970	CG31832	19.2029	0.895382	0.236522	3.78563	0.000153321	0.00073119	1
FBgn0050001	CG30001	246383	CG30001	60.6557	0.895177	0.205703	4.3518	1.35021e-05	8.5978e-05	0.139032
FBgn0003748	Treh	45368	CG9364	29256.4	0.893356	0.088541	10.0897	6.13286e-24	6.78198e-22	6.31501e-20
FBgn0029518	CG13376	3346142	CG13376	20.5222	0.89305	0.239639	3.72664	0.000194048	0.00089744	1
FBgn0264446	CR43864		CR43864	12.6719	0.892643	0.24588	3.6304	0.00028298	0.00125222	1
FBgn0010504	kermit	46027	CG11546	215.443	0.890786	0.140455	6.34212	2.26618e-10	4.31191e-09	2.33348e-06
FBgn0052440	CG32440	318030	CG32440	13.039	0.890348	0.237488	3.74902	0.000177525	0.000830656	1
FBgn0266655	CR45162		CR45162	25.315	0.889518	0.233188	3.8146	0.000136401	0.000659223	1
FBgn0025383	CG14780	31102	CG14780	17.2015	0.887779	0.245073	3.62251	0.000291763	0.00128599	1
FBgn0035627	Sse	38640	CG10583	14.9505	0.887555	0.240888	3.68452	0.000229134	0.00104159	1
FBgn0267776	CR46107		CR46107	21.9762	0.88673	0.232001	3.8221	0.000132319	0.000642551	1
FBgn0005683	pie	44315	CG5354	95.8892	0.885282	0.159729	5.5424	2.98351e-08	3.59857e-07	0.000307212
FBgn0030769	CG13012	32642	CG13012	242.807	0.882987	0.171447	5.1502	2.60212e-07	2.57423e-06	0.0026794
FBgn0038470	CG18213	42055	CG18213	499.221	0.882328	0.109893	8.029	9.82725e-16	4.48853e-14	1.01191e-11
FBgn0262877	CG43232	12798583	CG43232	6.46131	0.882145	0.235067	3.75273	0.000174916	0.000820511	1
FBgn0000277	CecA2	43597	CG1367	14.815	0.882008	0.234516	3.76097	0.000169254	0.000797177	1
FBgn0063667	CG32335	261663	CG32335	22.5748	0.88133	0.219692	4.01166	6.02926e-05	0.000321897	0.620833
FBgn0266420	Ote	37090	CG5581	124.155	0.880766	0.136859	6.43559	1.22998e-10	2.46637e-09	1.26652e-06
FBgn0032235	CG5096	34410	CG5096	155.657	0.880706	0.15764	5.58681	2.31273e-08	2.86057e-07	0.000238142
FBgn0039177	CG13611	42892	CG13611	13.8932	0.879665	0.245728	3.57983	0.000343814	0.00148437	1
FBgn0032900	CG14401	35358	CG14401	76.5687	0.877078	0.183745	4.77334	1.812e-06	1.45914e-05	0.0186581
FBgn0031142	r-cup	33075	CG10998	87.6663	0.876098	0.192792	4.54427	5.51263e-06	3.90924e-05	0.0567636
FBgn0015011	Ahcy89E	42043	CG8956	114.937	0.874703	0.146149	5.985	2.16385e-09	3.40395e-08	2.22811e-05
FBgn0052368	CG32368	317997	CG32368	595.022	0.874044	0.240649	3.63203	0.000281204	0.00124733	1
FBgn0037151	CG7130	40450	CG7130	99.566	0.870999	0.171514	5.07829	3.8085e-07	3.62327e-06	0.00392161
FBgn0015926	dah	32459	CG6157	13.7239	0.868754	0.246544	3.52373	0.000425514	0.00179477	1
FBgn0019940	Rh6	41889	CG5192	1179.54	0.868568	0.238165	3.64692	0.000265404	0.00118477	1
FBgn0039568	CG4815	43360	CG4815	11.0994	0.86834	0.245731	3.53371	0.000409774	0.00173626	1
FBgn0001168	h	38995	CG6494	396.597	0.867581	0.190297	4.55909	5.13764e-06	3.68071e-05	0.0529023
FBgn0043043	Desat2	41536	CG5925	20.3458	0.86666	0.239184	3.62341	0.000290745	0.00128252	1
FBgn0265089	eIF4E-3	38923	CG8023	15.0369	0.866479	0.24242	3.57428	0.00035119	0.00151329	1
FBgn0032819	CG10463	35264	CG10463	408.201	0.865324	0.0945175	9.15518	5.42691e-20	3.91053e-18	5.58809e-16
FBgn0032521	CG7110	34757	CG7110	460.051	0.865155	0.11255	7.68682	1.50842e-14	5.75002e-13	1.55322e-10
FBgn0002940	ninaE	42367	CG4550	31038	0.861861	0.229806	3.75038	0.000176567	0.000826865	1
FBgn0029091	CS-2	40442	CG7464	14.6117	0.857313	0.245891	3.48656	0.000489283	0.00202776	1
FBgn0004374	neb	35293	CG10718	112.655	0.856139	0.158082	5.41579	6.10179e-08	6.9259e-07	0.000628301
FBgn0034182	CG9640	36916	CG9640	462.796	0.854241	0.0859843	9.93485	2.9362e-23	2.95445e-21	3.0234e-19
FBgn0031490	CG17264	33511	CG17264	424.537	0.853582	0.225934	3.77801	0.000158085	0.000751343	1
FBgn0052580	Muc14A	318097	CG32580	281.029	0.85299	0.172452	4.94624	7.56614e-07	6.68033e-06	0.00779085
FBgn0039673	CG7568	43482	CG7568	19.24	0.850206	0.231704	3.66936	0.000243154	0.00109508	1
FBgn0267659	CR45997		CR45997	6.9982	0.846342	0.244427	3.46256	0.000535069	0.00218029	1
FBgn0034822	RpL37b	37669	CG9873	10.2043	0.846005	0.240047	3.52433	0.000424555	0.00179141	1
FBgn0031886	Nuf2	33992	CG8902	11.911	0.845251	0.246565	3.42811	0.00060781	0.00242624	1
FBgn0038277	RpS5b	41807	CG7014	19.5514	0.84445	0.236829	3.56565	0.000362954	0.00155498	1
FBgn0085345	CG34316	5740757	CG34316	10.5698	0.841059	0.245154	3.43074	0.000601932	0.00240708	1
FBgn0034903	CG9850	37762	CG9850	81.6587	0.840572	0.180889	4.64689	3.3697e-06	2.54298e-05	0.0346978
FBgn0038455	CG14907	42031	CG14907	55.2092	0.837304	0.218099	3.8391	0.000123485	0.000604647	1
FBgn0051053	CG31053	318572	CG31053	7.61141	0.83644	0.243581	3.43393	0.000594897	0.00238321	1
FBgn0027783	SMC2	36653	CG10212	353.324	0.836434	0.0851756	9.82012	9.2233e-23	8.58459e-21	9.49723e-19
FBgn0025627	CG4194	31173	CG4194	26.7212	0.835313	0.229279	3.64322	0.000269252	0.00120051	1
FBgn0025827	CG6421	46813	CG6421	10.2039	0.834984	0.246846	3.38261	0.000718	0.00280201	1
FBgn0263831	Gen	38594	CG10670	109.956	0.832742	0.149584	5.56705	2.59086e-08	3.166e-07	0.000266781
FBgn0039651	CG14508	43457	CG14508	47.0325	0.832704	0.200654	4.14996	3.32539e-05	0.000190468	0.342416
FBgn0050108	CG30108	246460	CG30108	32.3202	0.832591	0.208483	3.99357	6.50872e-05	0.000343229	0.670203
FBgn0264679	CR43964		CR43964	49.4388	0.830465	0.206112	4.0292	5.59669e-05	0.000302416	0.576291
FBgn0260780	wisp	32152	CG15737	202.029	0.82947	0.124094	6.68419	2.32198e-11	5.40211e-10	2.39094e-07
FBgn0036106	CG6409	39220	CG6409	122.38	0.828803	0.239804	3.45617	0.000547917	0.00222777	1
FBgn0086251	del	35380	CG9252	602.812	0.82843	0.0872961	9.4899	2.31266e-21	1.89927e-19	2.38135e-17
FBgn0014465	Cp7Fb	31785	CG15350	81.1163	0.827569	0.156893	5.27472	1.32956e-07	1.40757e-06	0.00136905
FBgn0031621	Elba3	33670	CG15634	4.12714	0.827268	0.23231	3.56106	0.000369359	0.00157939	NA
FBgn0013323	Ptth	33238	CG13687	36.003	0.826624	0.215265	3.84003	0.00012302	0.0006029	1
FBgn0015765	p38a	42866	CG5475	149.538	0.826213	0.131018	6.30612	2.86113e-10	5.29949e-09	2.9461e-06
FBgn0041236	Gr59d	117343	CG30330	11.391	0.825729	0.239147	3.45281	0.000554777	0.00225156	1
FBgn0034580	Cht8	37390	CG9357	61.7222	0.824513	0.200857	4.10497	4.04369e-05	0.000226273	0.416379
FBgn0261560	Thor	33569	CG8846	304.978	0.823311	0.219308	3.75414	0.000173939	0.000816673	1
FBgn0265139	Gr2a	31093	CG18531	9.98164	0.822959	0.246534	3.33811	0.000843497	0.00321756	1
FBgn0034140	CG8317	36853	CG8317	64.3356	0.822785	0.234791	3.50432	0.000457767	0.00191204	1
FBgn0266860	CR45321		CR45321	8.58176	0.822685	0.247231	3.32759	0.000875994	0.00331548	1
FBgn0011674	insc	37355	CG11312	38.5468	0.822241	0.219024	3.75412	0.000173951	0.000816673	1
FBgn0031378	CG15362	33371	CG15362	56.5856	0.822155	0.187004	4.39647	1.10027e-05	7.18229e-05	0.113295
FBgn0028990	Spn27A	45815	CG11331	293.175	0.8217	0.139633	5.88471	3.9875e-09	5.89886e-08	4.10593e-05
FBgn0026197	noe	43918	CG32172	35379.5	0.820993	0.0715759	11.4702	1.8613e-30	3.7798e-28	1.91659e-26
FBgn0031925	Cyp4d21	34036	CG6730	12.5767	0.82	0.245278	3.34314	0.000828361	0.00316848	1
FBgn0035725	Mis12	38762	CG18156	235.751	0.819791	0.110845	7.39586	1.40499e-13	4.60185e-12	1.44672e-09
FBgn0028374	Hug	41547	CG6371	4937.14	0.819186	0.0852192	9.61269	7.06753e-22	6.21553e-20	7.27743e-18
FBgn0036491	Best4	39660	CG7259	16.0986	0.818955	0.247291	3.31171	0.000927292	0.00347898	1
FBgn0051374	sals	41377	CG31374	399.079	0.818864	0.093335	8.77339	1.73371e-18	1.06982e-16	1.7852e-14
FBgn0039840	CG11340	43703	CG11340	13.587	0.817098	0.244012	3.3486	0.0008122	0.00311413	1
FBgn0266752	CR45225		CR45225	70.6003	0.81707	0.182741	4.47118	7.77893e-06	5.28485e-05	0.0800997
FBgn0038682	CG5835	42296	CG5835	548.596	0.816646	0.113273	7.20955	5.61364e-13	1.69915e-11	5.78036e-09
FBgn0031515	CG9664	33540	CG9664	245.412	0.816523	0.109255	7.47352	7.80777e-14	2.64257e-12	8.03966e-10
FBgn0032945	CG8665	35407	CG8665	24.6828	0.81348	0.244117	3.33233	0.000861211	0.00326839	1
FBgn0031538	CG3246	33564	CG3246	111.737	0.813449	0.213416	3.81156	0.000138092	0.000666531	1
FBgn0032472	CG9928	34704	CG9928	46.7315	0.811789	0.234217	3.46597	0.000528332	0.00215914	1
FBgn0278604				240.599	0.811711	0.108985	7.44791	9.4834e-14	3.2e-12	9.76506e-10
FBgn0038257	smp-30	41786	CG7390	53.5678	0.810613	0.194791	4.16145	3.16232e-05	0.000182532	0.325624
FBgn0030051	spirit	31797	CG2056	40.5436	0.81053	0.220609	3.67405	0.000238731	0.00107646	1
FBgn0025583	IM2	49802	CG18106	113.168	0.81042	0.243587	3.32703	0.00087778	0.00331912	1
FBgn0067905	IM14	3885603	CG33990	54.8984	0.810338	0.243775	3.32412	0.000886974	0.00334796	1
FBgn0038610	CG7675	42211	CG7675	23.1565	0.810282	0.237318	3.41432	0.000639404	0.00253514	1
FBgn0011774	Irbp	117419	CG5247	536.836	0.809984	0.11644	6.95625	3.49445e-12	9.61319e-11	3.59824e-08
FBgn0038465	Irc	42049	CG8913	6179.27	0.809518	0.116963	6.92112	4.48071e-12	1.20012e-10	4.61379e-08
FBgn0026563	CG1979	40837	CG1979	11.6605	0.809467	0.243763	3.32072	0.000897856	0.00338446	1
FBgn0267570	CR45910		CR45910	46.959	0.807547	0.22539	3.58288	0.000339825	0.00146999	1
FBgn0038889	CG7922	42543	CG7922	431.441	0.807124	0.102801	7.8513	4.11739e-15	1.70323e-13	4.23967e-11
FBgn0063368	Gpb5	3355097	CG40041	1106.46	0.806315	0.0749388	10.7596	5.33794e-27	8.28048e-25	5.49647e-23
FBgn0013811	Dhc62B	38226	CG15804	70.7523	0.806121	0.19277	4.18178	2.8924e-05	0.000169314	0.29783
FBgn0001233	Hsp83	38389	CG1242	27601.9	0.806118	0.1828	4.40984	1.03447e-05	6.80536e-05	0.10652
FBgn0085294	CG34265	5740186	CG34265	16.3676	0.805003	0.243254	3.30931	0.000935272	0.00350421	1
FBgn0052284	CG32284	317956	CG32284	19.7813	0.804984	0.233457	3.44811	0.000564534	0.00228618	1
FBgn0030477	dmrt11E	32291	CG15749	8.60034	0.804576	0.244284	3.2936	0.000989116	0.00368248	1
FBgn0039856	CG1774	43722	CG1774	104.439	0.802171	0.163858	4.89553	9.80424e-07	8.43633e-06	0.0100954
FBgn0264704	CR43973		CR43973	26.4206	0.802061	0.224903	3.56625	0.000362129	0.00155264	1
FBgn0000152	Axs	32645	CG9703	586.408	0.80043	0.0930962	8.59788	8.12009e-18	4.65094e-16	8.36126e-14
FBgn0085261	CG34232	5740195	CG34232	229.626	0.799731	0.121668	6.57306	4.92909e-11	1.06486e-09	5.07549e-07
FBgn0264745	CR44003		CR44003	113.557	0.798948	0.183495	4.35406	1.33641e-05	8.51963e-05	0.13761
FBgn0014466	Cp7Fc	31786	CG15351	26.1796	0.798667	0.225193	3.54659	0.00039025	0.00166046	1
FBgn0040653	IM4	50126	CG15231	173.962	0.798224	0.240865	3.31398	0.000919769	0.00345424	1
FBgn0030992	CG33253	2768889	CG33253	11.0976	0.798061	0.244942	3.25816	0.00112139	0.0041011	1
FBgn0052579	CG32579	318096	CG32579	91.5327	0.792354	0.15076	5.25573	1.4744e-07	1.55208e-06	0.00151819
FBgn0260959	MCPH1	36272	CG42572	383.721	0.791815	0.105798	7.48422	7.19716e-14	2.45826e-12	7.41092e-10
FBgn0034249	RhoGAP54D	36996	CG6477	188.817	0.78952	0.127956	6.17025	6.81818e-10	1.18539e-08	7.02068e-06
FBgn0039491	CG6059	43270	CG6059	7.55718	0.789411	0.246335	3.20462	0.00135239	0.00480586	1
FBgn0261584	CG42694	10178792	CG42694	47.6848	0.788568	0.176929	4.45698	8.31227e-06	5.60288e-05	0.0855914
FBgn0033873	CG6337	36530	CG6337	8.73183	0.788551	0.246561	3.1982	0.0013829	0.00489249	1
FBgn0027584	CG4757	41330	CG4757	129.831	0.788531	0.236497	3.33421	0.000855434	0.00325309	1
FBgn0050187	CG30187	246509	CG30187	101.551	0.786469	0.159502	4.93077	8.1908e-07	7.13596e-06	0.00843407
FBgn0034728	rad50	37564	CG6339	1532.66	0.785619	0.0648411	12.1161	8.68236e-34	2.3652e-31	8.94022e-30
FBgn0031435	Elba2	33442	CG9883	17.9651	0.785475	0.23556	3.3345	0.000854539	0.0032508	1
FBgn0036975	CG5618	40241	CG5618	3626.24	0.78533	0.173644	4.52265	6.1069e-06	4.28981e-05	0.0628828
FBgn0039023	CG4723	42700	CG4723	48.5426	0.785158	0.194168	4.04371	5.26129e-05	0.000285675	0.541755
FBgn0031894	CG4496	34000	CG4496	47.6755	0.78466	0.195282	4.01808	5.86752e-05	0.000314313	0.604179
FBgn0034329	IM1	37100	CG18108	54.9353	0.784378	0.242918	3.22899	0.0012423	0.00446869	1
FBgn0010316	dap	36001	CG1772	234.465	0.782758	0.112543	6.95521	3.52027e-12	9.66041e-11	3.62482e-08
FBgn0037222	CG14642	40532	CG14642	11.3551	0.782292	0.246097	3.17879	0.00147891	0.00520044	1
FBgn0033459	CG12744	36024	CG12744	19.6103	0.78226	0.237373	3.29548	0.000982521	0.00366403	1
FBgn0050295	Ipk1	37360	CG30295	228.278	0.781838	0.168175	4.64895	3.3363e-06	2.52632e-05	0.0343539
FBgn0000500	Dsk	45845	CG18090	4508.7	0.78099	0.0905331	8.62658	6.32161e-18	3.63949e-16	6.50936e-14
FBgn0035049	Mmp1	37949	CG4859	982.045	0.780409	0.165885	4.7045	2.54485e-06	1.98211e-05	0.0262044
FBgn0050145	Obp57e	326110	CG30145	11.8674	0.780199	0.246584	3.16402	0.00155604	0.00543447	1
FBgn0015625	CycB3	42971	CG5814	128.63	0.779196	0.135222	5.76237	8.29428e-09	1.14936e-07	8.54062e-05
FBgn0030160	CG9691	31923	CG9691	839.162	0.779089	0.147624	5.27752	1.30947e-07	1.38893e-06	0.00134836
FBgn0033498	CG12209	36077	CG12209	8.73963	0.778617	0.246656	3.15669	0.00159573	0.00556265	1
FBgn0043575	PGRP-SC2	35862	CG14745	23.0133	0.77851	0.242185	3.21452	0.00130663	0.00466999	1
FBgn0038893	CG6353	42551	CG6353	392.328	0.778434	0.107281	7.25601	3.98678e-13	1.24034e-11	4.10519e-09
FBgn0038419	CG14879	41982	CG14879	105.499	0.777845	0.180137	4.31807	1.57397e-05	9.8818e-05	0.162072
FBgn0267762	CR46093		CR46093	32.5224	0.777633	0.238543	3.25993	0.0011144	0.00407822	1
FBgn0046113	GluRIIC	33275	CG4226	38.1105	0.777157	0.225066	3.45302	0.00055435	0.00225065	1
FBgn0040734	CG15065	50207	CG15065	14.2992	0.776986	0.244495	3.17792	0.00148335	0.00520991	1
FBgn0033821	CG10799	36472	CG10799	141.071	0.775299	0.19533	3.96918	7.21214e-05	0.000375361	0.742634
FBgn0051313	CG31313	318677	CG31313	81.0524	0.774908	0.206561	3.75148	0.000175796	0.000823599	1
FBgn0026598	Apc2	42871	CG6193	17.6882	0.773912	0.235449	3.28697	0.00101272	0.00375285	1
FBgn0031695	Cyp4ac3	33756	CG14031	499.273	0.773405	0.150867	5.1264	2.9533e-07	2.89346e-06	0.00304102
FBgn0259099	DCX-EMAP	39617	CG42247	386.028	0.772093	0.125222	6.16578	7.01386e-10	1.21266e-08	7.22217e-06
FBgn0041581	AttB	36637	CG18372	125.676	0.771159	0.232454	3.31747	0.000908366	0.00341716	1
FBgn0036687	CG6652	39905	CG6652	72.1718	0.769133	0.172147	4.46788	7.89982e-06	5.3572e-05	0.0813444
FBgn0032140	CG13117	34289	CG13117	64.1915	0.768581	0.18574	4.13794	3.50444e-05	0.000198989	0.360852
FBgn0085244	CG34215	5740170	CG34215	35.7898	0.768034	0.240633	3.19173	0.00141426	0.00498921	1
FBgn0036937	Ir76b	40198	CG7385	21.8491	0.764998	0.231092	3.31037	0.000931742	0.00349333	1
FBgn0033945	CG12868	36620	CG12868	606.823	0.764446	0.0975741	7.83452	4.70634e-15	1.92546e-13	4.84611e-11
FBgn0040837	CG8620	50310	CG8620	201.651	0.764141	0.209443	3.64845	0.000263832	0.00117822	1
FBgn0032906	RPA2	35364	CG9273	140.802	0.763811	0.15703	4.86412	1.14969e-06	9.69853e-06	0.0118383
FBgn0051514	CR31514		CR31514	24.5135	0.763542	0.223652	3.41398	0.000640207	0.00253743	1
FBgn0035724	CG10064	38761	CG10064	11.5211	0.76266	0.245519	3.10632	0.00189433	0.00646039	1
FBgn0014861	Mcm2	40973	CG7538	16.3721	0.762146	0.237361	3.21091	0.00132317	0.00471907	1
FBgn0022772	Orc1	35686	CG10667	30.683	0.761075	0.227496	3.34544	0.000821514	0.00314445	1
FBgn0266095	CR44832		CR44832	5503.34	0.759527	0.134486	5.64762	1.62685e-08	2.08614e-07	0.000167517
FBgn0037248	srl	40562	CG9809	873.713	0.758507	0.0876467	8.65415	4.96619e-18	2.91933e-16	5.11368e-14
FBgn0031501	CG17261	33522	CG17261	62.4768	0.758376	0.219547	3.45427	0.000551785	0.00224105	1
FBgn0034566	CG9313	37374	CG9313	63.8421	0.758303	0.186169	4.07319	4.6374e-05	0.000255778	0.477513
FBgn0039449	CG6425	43216	CG6425	105.998	0.755611	0.158601	4.76421	1.89592e-06	1.51979e-05	0.0195223
FBgn0039022	CG4725	42699	CG4725	22.6451	0.75544	0.240461	3.14163	0.00168011	0.00581466	1
FBgn0010388	Dro	36635	CG10816	184.161	0.753813	0.227577	3.31235	0.000925169	0.00347218	1
FBgn0039916	CG9935	43806	CG9935	567.702	0.753083	0.117454	6.4117	1.43906e-10	2.83972e-09	1.4818e-06
FBgn0263650	CR43641		CR43641	76.9824	0.752161	0.182915	4.11207	3.9213e-05	0.000220085	0.403776
FBgn0033065	Cyp6w1	35543	CG8345	542.134	0.750694	0.138196	5.43211	5.56905e-08	6.37956e-07	0.000573445
FBgn0035670	CG10472	38688	CG10472	254.933	0.749056	0.101926	7.34903	1.99645e-13	6.44462e-12	2.05575e-09
FBgn0031837	CG11320	33925	CG11320	59.5124	0.748268	0.178214	4.19871	2.68441e-05	0.00015872	0.276414
FBgn0038914	fit	42578	CG17820	16.0557	0.748202	0.238762	3.13368	0.00172631	0.0059565	1
FBgn0035445	CG12014	38423	CG12014	652.903	0.747982	0.0959834	7.79283	6.55258e-15	2.61378e-13	6.74719e-11
FBgn0033320	CG8586	35854	CG8586	99.1335	0.747684	0.217883	3.43159	0.000600057	0.00240044	1
FBgn0013689	mt:tRNA:A		CR34077	8.31633	0.747143	0.236664	3.15697	0.00159416	0.00556063	1
FBgn0012042	AttA		CG10146	54.949	0.745449	0.24042	3.10062	0.00193119	0.00656605	1
FBgn0064237	Idgf5	37104	CG5154	73.636	0.744529	0.215811	3.44991	0.000560782	0.00227346	1
FBgn0039239	CG13641	42969	CG13641	17.4141	0.744467	0.242704	3.06738	0.00215941	0.00723845	1
FBgn0051778	CG31778	261616	CG31778	15.2359	0.744104	0.243521	3.0556	0.0022461	0.00747518	1
FBgn0085256	CG34227	36186	CG34227	21.7796	0.743603	0.237065	3.13671	0.00170856	0.00590619	1
FBgn0038404	CG8925	41963	CG8925	24.0751	0.743323	0.245355	3.02958	0.00244896	0.00808528	1
FBgn0267763	CR46094		CR46094	8.70108	0.743049	0.245688	3.02436	0.00249159	0.00821326	1
FBgn0036040	CG6749	39144	CG6749	71.5781	0.742896	0.205719	3.61122	0.000304764	0.00133486	1
FBgn0030317	CG1561	32108	CG1561	629.16	0.741674	0.215194	3.44654	0.000567817	0.00229537	1
FBgn0036046	Ilp2	39150	CG8167	10440.2	0.741651	0.0726416	10.2097	1.79387e-24	2.10902e-22	1.84714e-20
FBgn0263384	CR43436		CR43436	16.5792	0.741354	0.239556	3.0947	0.0019701	0.00667395	1
FBgn0030691	Efhc1.1	32528	CG8959	76.1642	0.739828	0.185115	3.99658	6.42646e-05	0.000339868	0.661732
FBgn0014031	Spat	31587	CG3926	96.737	0.738127	0.214642	3.43887	0.000584145	0.00234688	1
FBgn0010241	Mdr50	36582	CG8523	15.8832	0.738084	0.246126	2.9988	0.00271045	0.00884618	1
FBgn0265715	CR44522		CR44522	6.26052	0.735714	0.240656	3.05712	0.00223473	0.00744398	1
FBgn0019686	lok	35288	CG10895	79.4011	0.73552	0.179965	4.08702	4.36959e-05	0.000242589	0.449936
FBgn0035791	CG8539	38842	CG8539	9.93263	0.734091	0.242011	3.0333	0.00241898	0.00799573	1
FBgn0040670	e(y)2b	50143	CG14612	85.193	0.734089	0.181158	4.05221	5.07363e-05	0.000276157	0.522431
FBgn0039250	Mink	42982	CG11120	97.7248	0.733682	0.13134	5.58613	2.32185e-08	2.86867e-07	0.000239081
FBgn0028997	nmdyn-D7	41174	CG8362	31.4657	0.732144	0.227422	3.21932	0.00128496	0.00459842	1
FBgn0013673	mt:ATPase8		CG34072	10.2241	0.731587	0.243746	3.00144	0.00268708	0.00879086	1
FBgn0086660	snoRNA:Psi28S-1837a		CR33652	9.89003	0.730686	0.246066	2.96948	0.00298307	0.00960446	1
FBgn0039611	CG14528	43410	CG14528	50.9378	0.729335	0.228837	3.18714	0.00143687	0.0050642	1
FBgn0037635	CG9837	41057	CG9837	1063.62	0.728176	0.0910526	7.99731	1.27169e-15	5.65877e-14	1.30946e-11
FBgn0267571	CR45911		CR45911	25.2183	0.728156	0.244639	2.97645	0.00291606	0.00942403	1
FBgn0024912	agt	40816	CG1303	386.412	0.727984	0.10593	6.87228	6.31821e-12	1.65265e-10	6.50586e-08
FBgn0036727	CG7589	39949	CG7589	26.493	0.7275	0.234647	3.1004	0.00193263	0.00656893	1
FBgn0039102	SPE	42791	CG16705	88.9089	0.726901	0.23683	3.06929	0.00214568	0.00719458	1
FBgn0041182	Tep2	34044	CG7052	1755.39	0.726533	0.0941235	7.71893	1.17309e-14	4.56525e-13	1.20793e-10
FBgn0010258	Rbp4	41668	CG9654	21.3111	0.726447	0.230395	3.15305	0.00161572	0.00562004	1
FBgn0051467	CG31467	318751	CG31467	167.04	0.725733	0.144854	5.01009	5.44038e-07	4.97654e-06	0.00560196
FBgn0261675	Npc1b	33072	CG12092	18.0107	0.725309	0.240193	3.01969	0.00253034	0.00832439	1
FBgn0033387	CG8008	35935	CG8008	63.7612	0.7237	0.190146	3.80603	0.000141213	0.00067924	1
FBgn0039407	CG14544	43170	CG14544	50.3965	0.723236	0.207879	3.47912	0.000503066	0.00207643	1
FBgn0039564	CG5527	43356	CG5527	15.0915	0.721958	0.243575	2.96401	0.00303661	0.00973755	1
FBgn0036493	CG7255	39662	CG7255	9.42269	0.720897	0.245901	2.93166	0.00337155	0.0106586	1
FBgn0040322	GNBP2	40033	CG4144	44.3011	0.720064	0.209452	3.43784	0.000586369	0.00235158	1
FBgn0263659	CR43650		CR43650	16.5233	0.719782	0.245333	2.9339	0.00334732	0.010597	1
FBgn0051102	CG31102	326118	CG31102	90.7579	0.71953	0.167106	4.30584	1.66351e-05	0.000103914	0.171292
FBgn0035880	CG17352	38946	CG17352	788.34	0.717693	0.199826	3.59159	0.000328672	0.00142561	1
FBgn0030262	Vago	32040	CG2081	23.9115	0.717527	0.24474	2.93179	0.00337018	0.0106573	1
FBgn0033289	CG2121	35814	CG2121	45.4331	0.716114	0.232713	3.07724	0.00208925	0.00702856	1
FBgn0028526	CG15293	34828	CG15293	324.745	0.714494	0.216355	3.30242	0.000958561	0.00358306	1
FBgn0266898	CR45358		CR45358	27.8699	0.714146	0.23353	3.05805	0.00222786	0.00742775	1
FBgn0004859	ci	43767	CG2125	909.254	0.713674	0.121075	5.89446	3.75909e-09	5.59035e-08	3.87073e-05
FBgn0085285	CG34256	5740297	CG34256	188.849	0.713646	0.143723	4.96541	6.85548e-07	6.10111e-06	0.00705909
FBgn0034692	CG13502	37518	CG13502	65.212	0.713401	0.167768	4.2523	2.1159e-05	0.00012802	0.217874
FBgn0013773	Cyp6a22	49847	CG10240	16.7702	0.713321	0.239388	2.97978	0.00288459	0.00933584	1
FBgn0003950	unc	33093	CG1501	7.41482	0.712613	0.241242	2.95393	0.00313755	0.0100267	1
FBgn0030309	CG1572	32098	CG1572	309.447	0.712356	0.139811	5.09515	3.48458e-07	3.34934e-06	0.00358808
FBgn0266405	CR45045		CR45045	38.3984	0.711863	0.244324	2.9136	0.00357287	0.0112125	1
FBgn0034330	CG18107	37101	CG18107	15.0838	0.711633	0.243035	2.92811	0.0034103	0.0107598	1
FBgn0084001	CG41434	4379897	CG41434	4.44432	0.711551	0.233089	3.05271	0.00226788	0.00754316	NA
FBgn0038930	CG5778	42598	CG5778	80.1495	0.710324	0.223469	3.17863	0.00147972	0.00520044	1
FBgn0033593	Listericin	36183	CG9080	8.62491	0.709203	0.22392	3.16721	0.00153909	0.00538297	1
FBgn0031513	CG3347	33538	CG3347	15.6218	0.708325	0.237029	2.98834	0.00280493	0.00911235	1
FBgn0010038	GstD2	48335	CG4181	19.9409	0.706159	0.232334	3.03942	0.00237036	0.00784663	1
FBgn0032377	CG14937	34591	CG14937	184.33	0.705879	0.137878	5.11958	3.06215e-07	2.99748e-06	0.0031531
FBgn0264569	CR43941		CR43941	7.52317	0.705202	0.245641	2.87087	0.00409343	0.0126192	1
FBgn0032914	CG14397	8674022	CG14397	9.5859	0.705041	0.246444	2.86086	0.00422497	0.0129782	1
FBgn0267766	CR46097		CR46097	4.63137	0.704285	0.232876	3.02429	0.00249214	0.00821326	NA
FBgn0263586	CR43611		CR43611	7.14495	0.703729	0.243694	2.88776	0.00387998	0.0120611	1
FBgn0061356	CG18003	3771779	CG18003	81.8259	0.703254	0.197584	3.55927	0.000371885	0.00158837	1
FBgn0036995	atk	40266	CG5195	76.1608	0.702492	0.200618	3.50163	0.000462414	0.00192857	1
FBgn0000147	aurA	41446	CG3068	254.046	0.702284	0.106809	6.57514	4.86085e-11	1.05624e-09	5.00522e-07
FBgn0038912	CG6656	42576	CG6656	204.49	0.701967	0.158277	4.43504	9.20538e-06	6.12723e-05	0.0947878
FBgn0267030	CR45474		CR45474	18.364	0.701888	0.236724	2.965	0.00302684	0.00971927	1
FBgn0035977	PGRP-LF	39064	CG4437	13.8486	0.700406	0.245371	2.85447	0.00431085	0.0131948	1
FBgn0034493	CG8908	37293	CG8908	299.756	0.699666	0.137805	5.07723	3.82979e-07	3.63732e-06	0.00394353
FBgn0259711	CG42365	37469	CG42365	407.334	0.698908	0.106429	6.56687	5.13844e-11	1.10368e-09	5.29105e-07
FBgn0025111	Ant2	32008	CG1683	92.2217	0.698446	0.15145	4.61172	3.99352e-06	2.95976e-05	0.0411212
FBgn0036008	CG3408	39107	CG3408	160.534	0.698394	0.131061	5.32879	9.88697e-08	1.07629e-06	0.00101806
FBgn0041579	AttC		CG4740	493.973	0.697333	0.225748	3.08899	0.00200841	0.00678931	1
FBgn0026755	Ugt37b1	53584	CG9481	6.27792	0.696918	0.235549	2.9587	0.00308937	0.00989125	1
FBgn0035484	CG11594	38473	CG11594	235.525	0.695875	0.174143	3.99599	6.44233e-05	0.000340371	0.663366
FBgn0053475	CG33475	2768724	CG33475	6.51579	0.695207	0.236503	2.93953	0.00328715	0.0104331	1
FBgn0261113	Xrp1	42267	CG17836	17813.5	0.694522	0.120939	5.74276	9.31443e-09	1.26407e-07	9.59107e-05
FBgn0037844	CG4570	41306	CG4570	17.0274	0.693467	0.233314	2.97226	0.0029562	0.00953446	1
FBgn0283440				6.2534	0.692018	0.241832	2.86156	0.00421561	0.012953	1
FBgn0051019	CG31019	318558	CG31019	85.1311	0.691942	0.171316	4.03899	5.36828e-05	0.00029106	0.552772
FBgn0039789	CG9717	43636	CG9717	30.6754	0.691911	0.23292	2.97059	0.00297229	0.00957527	1
FBgn0046687	Tre1	140439	CG3171	111.616	0.691322	0.16195	4.26873	1.96591e-05	0.00012005	0.202429
FBgn0040028	CG17450	49952	CG17450	23.5566	0.691116	0.230609	2.99692	0.00272726	0.00889366	1
FBgn0036713	Mip	39933	CG6456	7259.4	0.690786	0.0716191	9.64528	5.14686e-22	4.63591e-20	5.29972e-18
FBgn0267142	CR45582		CR45582	12.2342	0.690649	0.245755	2.81031	0.00494931	0.0148639	1
FBgn0033994	CG7544	36680	CG7544	231.833	0.690625	0.114216	6.04667	1.47867e-09	2.40396e-08	1.52258e-05
FBgn0265499	CR44368		CR44368	26.8684	0.690529	0.227055	3.04124	0.00235603	0.00780844	1
FBgn0039272	CG11836	43007	CG11836	86.5079	0.689516	0.163535	4.21632	2.48319e-05	0.000148394	0.255695
FBgn0265575	yin	31340	CG44402	1206.44	0.688996	0.0567557	12.1397	6.50881e-34	1.81742e-31	6.70212e-30
FBgn0002948	nod	32107	CG1763	312.857	0.68488	0.101567	6.74313	1.55012e-11	3.76376e-10	1.59616e-07
FBgn0023489	Pph13	33239	CG2819	68.9675	0.68473	0.220459	3.10593	0.00189681	0.00646687	1
FBgn0036620	CG4842	39817	CG4842	42.9314	0.684484	0.204456	3.34783	0.000814465	0.00312067	1
FBgn0029810	CG12239	31509	CG12239	53488	0.684177	0.0498508	13.7245	7.24318e-43	3.51735e-40	7.4583e-39
FBgn0001208	Hn	38871	CG7399	329.511	0.68318	0.173446	3.93885	8.18723e-05	0.000418504	0.843039
FBgn0034139	CG4927	36852	CG4927	8.16739	0.682053	0.243419	2.80197	0.00507912	0.0151925	1
FBgn0030270	CG15199	32051	CG15199	29.2809	0.681763	0.220414	3.0931	0.00198075	0.00670598	1
FBgn0026144	CBP	31669	CG1435	136.85	0.681747	0.142599	4.78088	1.74533e-06	1.41463e-05	0.0179717
FBgn0004378	Klp61F	38135	CG9191	6.53161	0.68164	0.239505	2.84604	0.00442664	0.0135011	1
FBgn0000276	CecA1	43597	CG1365	19.2748	0.681181	0.232943	2.92424	0.00345298	0.0108729	1
FBgn0025879	Timp	41248	CG6281	2160.59	0.679748	0.0688226	9.87682	5.24727e-23	5.0523e-21	5.40311e-19
FBgn0085474	CG34445	5740761	CG34445	23.3097	0.678526	0.227389	2.98399	0.00284516	0.00921891	1
FBgn0263260	sel	36046	CG12918	450.456	0.677501	0.0836999	8.0944	5.75467e-16	2.72347e-14	5.92559e-12
FBgn0036433	CG9628	39593	CG9628	347.808	0.676763	0.116832	5.79261	6.92994e-09	9.73591e-08	7.13576e-05
FBgn0035089	Phk-3	37997	CG9358	46.0554	0.675478	0.233576	2.8919	0.00382921	0.0119165	1
FBgn0030159	CG9689	31922	CG9689	800.239	0.675396	0.156254	4.32242	1.54326e-05	9.69442e-05	0.15891
FBgn0051262	CG31262	318649	CG31262	26.9875	0.675148	0.218144	3.09497	0.00196834	0.00667002	1
FBgn0013949	Ela	42970	CG7021	1086.66	0.675136	0.14779	4.56822	4.91874e-06	3.55123e-05	0.0506483
FBgn0037186	CG11241	40492	CG11241	1126.14	0.674873	0.120276	5.61105	2.01105e-08	2.51247e-07	0.000207078
FBgn0264819	CR44027		CR44027	12.6892	0.674297	0.244164	2.76166	0.00575084	0.0168807	1
FBgn0063492	GstE8	37113	CG17533	68.5977	0.673527	0.206464	3.26219	0.00110554	0.00405376	1
FBgn0032973	CG6675	35439	CG6675	5.71934	0.673392	0.226596	2.97177	0.00296086	0.00954671	1
FBgn0029831	CG5966	31532	CG5966	123.19	0.673375	0.243868	2.76123	0.00575843	0.0168979	1
FBgn0050026	CG30026	246399	CG30026	14.1458	0.672738	0.240828	2.79344	0.00521512	0.0155521	1
FBgn0022355	Tsf1	32821	CG6186	68668.3	0.672467	0.109552	6.13832	8.3399e-10	1.42647e-08	8.5876e-06
FBgn0032262	CG7384	34447	CG7384	23.6973	0.672395	0.226992	2.96219	0.00305454	0.00978944	1
FBgn0266304	CR44969		CR44969	25.9228	0.672002	0.224746	2.99005	0.00278927	0.0090694	1
FBgn0266963	CR45414		CR45414	54.996	0.671818	0.181224	3.70711	0.000209639	0.000960401	1
FBgn0003087	pim	34404	CG5052	16.9996	0.671262	0.241109	2.78406	0.00536831	0.0159084	1
FBgn0037999	CG4860	41480	CG4860	37.438	0.670895	0.231695	2.8956	0.00378439	0.0118001	1
FBgn0034247	CG6484	36994	CG6484	56.7298	0.669978	0.187632	3.57071	0.000356015	0.00153113	1
FBgn0284436				2321.65	0.669808	0.114877	5.83064	5.52166e-09	7.9576e-08	5.68565e-05
FBgn0004620	GluRIIA	33788	CG6992	457.791	0.669301	0.103377	6.47435	9.52187e-11	1.9478e-09	9.80467e-07
FBgn0015019	Cctgamma	42029	CG8977	1283.9	0.668706	0.108378	6.17011	6.82432e-10	1.18539e-08	7.02701e-06
FBgn0020416	Idgf1	34978	CG4472	75.4572	0.668467	0.234429	2.85147	0.00435178	0.0133092	1
FBgn0030846	CG12992	32733	CG12992	22.1997	0.668378	0.226868	2.9461	0.00321804	0.0102358	1
FBgn0040514	CG17169	3354995	CG17169	27.2222	0.66717	0.230479	2.89471	0.00379512	0.0118203	1
FBgn0032961	CG1416	35426	CG1416	2814.5	0.666668	0.137073	4.8636	1.15269e-06	9.71648e-06	0.0118692
FBgn0030218	CG1628	31990	CG1628	147.253	0.666446	0.145765	4.57206	4.82946e-06	3.49807e-05	0.0497289
FBgn0010041	GstD5	48338	CG12242	9.18229	0.665587	0.244812	2.71877	0.00655255	0.0188963	1
FBgn0032127	CG13114	34272	CG13114	6.64514	0.664819	0.244941	2.7142	0.00664361	0.0191293	1
FBgn0039495	CG5909	43274	CG5909	9.46626	0.663945	0.246279	2.69591	0.00701967	0.020057	1
FBgn0004045	Yp1	31939	CG2985	15.8278	0.661744	0.244146	2.71044	0.00671939	0.0193027	1
FBgn0038660	CG14291	42266	CG14291	542.213	0.661482	0.0978642	6.75918	1.38777e-11	3.39168e-10	1.42899e-07
FBgn0037730	CG9444	41175	CG9444	25.0153	0.660608	0.220924	2.99021	0.00278789	0.00906755	1
FBgn0036565	CG5235	39758	CG5235	17.3656	0.658832	0.240286	2.74187	0.00610909	0.0178199	1
FBgn0031973	Spn28Dc	34091	CG7219	66.0307	0.658581	0.239331	2.75176	0.00592767	0.0173496	1
FBgn0051415	CG31415	318722	CG31415	15.425	0.658409	0.244181	2.6964	0.00700944	0.020038	1
FBgn0031184	CG14615	33129	CG14615	139.756	0.658336	0.130236	5.05493	4.30553e-07	4.03766e-06	0.00443341
FBgn0035257	CG12011	38211	CG12011	44.6925	0.657777	0.191741	3.43054	0.000602372	0.00240712	1
FBgn0267533	CR45873		CR45873	150.487	0.656844	0.214496	3.06227	0.00219666	0.0073445	1
FBgn0039300	RpS27	43039	CG10423	9493.86	0.65621	0.099827	6.57347	4.91554e-11	1.06399e-09	5.06153e-07
FBgn0051875	CG31875	318996	CG31875	20.269	0.655888	0.231769	2.82992	0.00465593	0.0140927	1
FBgn0265318	CR44291		CR44291	59.9442	0.655206	0.239861	2.73161	0.00630264	0.0182924	1
FBgn0034168	CG15614	36899	CG15614	14.6219	0.655133	0.234831	2.78981	0.0052739	0.0156875	1
FBgn0022936	CycH	40429	CG7405	144.285	0.654911	0.130415	5.02175	5.12026e-07	4.7146e-06	0.00527233
FBgn0038365	CG9593	41912	CG9593	4.73397	0.653839	0.234368	2.7898	0.0052741	0.0156875	NA
FBgn0267794	CR43174		CR43174	7.0189	0.653804	0.244594	2.67302	0.00751714	0.0212662	1
FBgn0003965	v	32026	CG2155	61.4106	0.652164	0.201752	3.2325	0.00122713	0.0044241	1
FBgn0037996	CG4830	41477	CG4830	30.6014	0.650389	0.207929	3.12794	0.00176038	0.00606841	1
FBgn0033874	CG6347	36531	CG6347	10.867	0.650204	0.245995	2.64316	0.00821361	0.0228431	1
FBgn0262541	CG43095	12798518	CG43095	11.2546	0.649416	0.24308	2.67162	0.00754858	0.0213443	1
FBgn0037217	CG14636	40526	CG14636	55.4675	0.649392	0.195087	3.32873	0.000872422	0.0033042	1
FBgn0034887	St1	37742	CG5428	28.7291	0.649274	0.241939	2.68363	0.00728268	0.0207131	1
FBgn0053508	ppk13	3346226	CG33508	47.545	0.648726	0.193003	3.36122	0.000775994	0.00299588	1
FBgn0052412	QC	38663	CG32412	157.8	0.648712	0.148294	4.3745	1.21709e-05	7.87125e-05	0.125323
FBgn0021738	Crg-1	43900	CG32788	35.5398	0.648296	0.246135	2.63391	0.00844082	0.0233182	1
FBgn0032285	CG17108	34471	CG17108	761.484	0.648133	0.20631	3.14156	0.00168052	0.00581466	1
FBgn0052461	CG32461	318042	CG32461	5.08672	0.647531	0.239335	2.70554	0.00681933	0.0195445	1
FBgn0027560	Tps1	33642	CG4104	660.858	0.647434	0.218931	2.95725	0.00310398	0.00992511	1
FBgn0263747	CG43672	318910	CG43672	13.9514	0.647426	0.245217	2.64022	0.00828534	0.0230139	1
FBgn0035346	CG1146	38313	CG1146	582.544	0.646776	0.0984633	6.56869	5.07585e-11	1.09444e-09	5.2266e-07
FBgn0038680	Cyp12a5	42293	CG11821	130.683	0.646564	0.139835	4.62376	3.7685e-06	2.80602e-05	0.0388042
FBgn0035143	Ppm1	38071	CG12169	4.06163	0.64638	0.227784	2.83769	0.00454418	0.0138068	NA
FBgn0039316	CG11893	43056	CG11893	16.2927	0.646328	0.242282	2.66767	0.00763787	0.0215632	1
FBgn0040211	hgo	34552	CG4779	16.8538	0.645408	0.242366	2.66295	0.00774584	0.0218302	1
FBgn0039101	CG16710	42790	CG16710	58.6068	0.645217	0.201707	3.19878	0.00138009	0.00488718	1
FBgn0035252	CG7970	38205	CG7970	376.279	0.644959	0.0994495	6.48529	8.85609e-11	1.82835e-09	9.11911e-07
FBgn0035209	msd1	38155	CG13914	8.22297	0.644738	0.244985	2.63175	0.00849464	0.0234206	1
FBgn0002733	E(spl)mbeta-HLH	43152	CG14548	228.74	0.644299	0.173061	3.72297	0.000196894	0.000908723	1
FBgn0033427	CG1868	35985	CG1868	518.919	0.64421	0.0819795	7.85819	3.89726e-15	1.61816e-13	4.01301e-11
FBgn0045479	Gr64a	117481	CG32261	20.8747	0.643993	0.24428	2.63629	0.00838183	0.0232069	1
FBgn0037672	sage	41105	CG12952	849.299	0.643896	0.105636	6.09545	1.09133e-09	1.8357e-08	1.12374e-05
FBgn0038601	CG18600	42201	CG18600	262.354	0.643562	0.104842	6.13839	8.33635e-10	1.42647e-08	8.58394e-06
FBgn0002609	E(spl)m3-HLH	43156	CG8346	93.2583	0.643437	0.180948	3.55593	0.000376645	0.00160686	1
FBgn0036714	CG7692	39934	CG7692	1701.38	0.643326	0.0750047	8.57714	9.72625e-18	5.54247e-16	1.00151e-13
FBgn0034937	fzr2	37808	CG16783	61.0873	0.642462	0.179347	3.58222	0.000340682	0.00147312	1
FBgn0036836	CG11619	40072	CG11619	692.932	0.642105	0.139861	4.59103	4.41069e-06	3.23886e-05	0.0454169
FBgn0040759	CG13177	5740215	CG13177	4.82824	0.641883	0.23555	2.72504	0.00642946	0.0185845	1
FBgn0039638	dgt6	43441	CG11881	247.39	0.641348	0.112827	5.68435	1.31311e-08	1.71333e-07	0.000135211
FBgn0264979	CG4267	33405	CG4267	21.3882	0.64113	0.243027	2.63811	0.00833703	0.0231201	1
FBgn0261599	RpS29	41200	CG8495	17405.4	0.64085	0.080823	7.92906	2.20811e-15	9.52217e-14	2.27369e-11
FBgn0033372	CG13742	35916	CG13742	12.1444	0.640814	0.245637	2.60879	0.00908634	0.0248196	1
FBgn0016013	Faa	45577	CG14993	35.1141	0.640544	0.205248	3.12083	0.0018034	0.00619379	1
FBgn0035243	CG13926	38192	CG13926	215.876	0.640445	0.1614	3.96806	7.24602e-05	0.000376773	0.746123
FBgn0053548	msta	31200	CG33548	244.72	0.640082	0.200893	3.18619	0.00144161	0.00507769	1
FBgn0266916	Cenp-C	41014	CG31258	356.487	0.640018	0.120736	5.30097	1.15192e-07	1.23829e-06	0.00118613
FBgn0034175	ste24b	36907	CG9001	143.806	0.638759	0.165118	3.86849	0.000109513	0.000543621	1
FBgn0034365	CG5335	37140	CG5335	251.214	0.63869	0.130075	4.91015	9.10068e-07	7.86121e-06	0.00937097
FBgn0036833	CG3819	40069	CG3819	30.7423	0.63865	0.221477	2.8836	0.00393156	0.0121909	1
FBgn0264950	CR44119		CR44119	249.107	0.638004	0.156378	4.07988	4.50589e-05	0.00024914	0.463971
FBgn0045800	Uhg1		CR32886	1545.71	0.635833	0.110689	5.74431	9.22978e-09	1.25563e-07	9.50391e-05
FBgn0263446	CR43469		CR43469	45.4471	0.635719	0.205085	3.09978	0.00193666	0.00658063	1
FBgn0031263	CG2789	33231	CG2789	1491.68	0.635358	0.0995536	6.38207	1.74705e-10	3.41731e-09	1.79894e-06
FBgn0034281	CG14490	37041	CG14490	18.5603	0.63496	0.236432	2.68559	0.00724009	0.0206077	1
FBgn0027562	CG10345	42017	CG10345	33.8169	0.634633	0.23518	2.6985	0.00696519	0.0199166	1
FBgn0038051	CG17207	2768665	CG17207	16.3179	0.634111	0.24021	2.63982	0.00829498	0.023035	1
FBgn0034647	pirk	37468	CG15678	63.9447	0.633759	0.227305	2.78815	0.005301	0.0157591	1
FBgn0037797	CG12420	41249	CG12420	24.4887	0.633059	0.216357	2.92599	0.00343361	0.0108211	1
FBgn0027341	Gfat1	3354921	CG12449	356.65	0.632923	0.106424	5.9472	2.72769e-09	4.20795e-08	2.8087e-05
FBgn0034717	CG5819	37547	CG5819	27.7497	0.632454	0.240464	2.63014	0.00853498	0.0235202	1
FBgn0035091	CG3829	38000	CG3829	130.415	0.632415	0.200457	3.15487	0.0016057	0.00559215	1
FBgn0039310	CG11878	43050	CG11878	7.58248	0.632244	0.236447	2.67393	0.00749671	0.0212191	1
FBgn0266263	CR44958		CR44958	41.0075	0.632241	0.195105	3.24051	0.00119314	0.00431969	1
FBgn0031715	tomb	33779	CG14016	8.80439	0.631415	0.235084	2.68591	0.00723332	0.0205937	1
FBgn0030028	Corp	31764	CG10965	61.27	0.631404	0.176453	3.5783	0.000345836	0.00149137	1
FBgn0032652	CG6870	35067	CG6870	91.7705	0.631286	0.213982	2.95018	0.00317587	0.0101317	1
FBgn0029606	CG14052	31203	CG14052	4.20629	0.631167	0.23517	2.68388	0.00727736	0.0207032	NA
FBgn0024897	b6	31124	CG3100	4.90886	0.631156	0.237452	2.65804	0.00785969	0.0220676	1
FBgn0042207	CG18530		CG18530	9.43354	0.631016	0.243238	2.59423	0.00948023	0.0257314	1
FBgn0037960	mthl5	41438	CG6965	84.5808	0.630948	0.166583	3.78758	0.00015212	0.000726082	1
FBgn0011606	Klp3A	31240	CG8590	83.4579	0.630631	0.157474	4.00465	6.21081e-05	0.000330662	0.639527
FBgn0262620	CR43144		CR43144	16.1822	0.629765	0.243361	2.58778	0.00965973	0.0261171	1
FBgn0263662	CR43653		CR43653	67.5691	0.629059	0.180296	3.48903	0.00048478	0.00201433	1
FBgn0035868	CG7194	38933	CG7194	14.1685	0.627896	0.242746	2.58663	0.00969183	0.0261975	1
FBgn0013680	mt:ND2		CG34063	582.073	0.627683	0.230005	2.729	0.0063526	0.0184196	1
FBgn0035545	CG12607	38547	CG12607	7.63561	0.627558	0.234918	2.6714	0.00755366	0.0213479	1
FBgn0028939	NimC2	34818	CG18146	38.4858	0.627384	0.202498	3.09822	0.00194685	0.00660522	1
FBgn0031317	CG5118	33303	CG5118	621.582	0.626759	0.0999023	6.27372	3.52523e-10	6.42305e-09	3.62993e-06
FBgn0033491	CG18011	36068	CG18011	699.712	0.626757	0.101386	6.18186	6.33516e-10	1.10558e-08	6.52332e-06
FBgn0005614	trpl	36003	CG18345	4372.56	0.62479	0.229001	2.72833	0.00636555	0.0184475	1
FBgn0003430	slp1	33607	CG16738	395.145	0.624684	0.0899296	6.94637	3.74804e-12	1.0252e-10	3.85936e-08
FBgn0054056	CG34056	38106	CG34056	85.8848	0.624333	0.16253	3.84133	0.000122371	0.000600249	1
FBgn0260632	dl	35047	CG6667	506.018	0.623457	0.142506	4.37494	1.21467e-05	7.86017e-05	0.125075
FBgn0036410	CG8100	39565	CG8100	5.28916	0.622925	0.244357	2.54924	0.0107958	0.0287639	1
FBgn0052625	CG32625	318128	CG32625	27.2341	0.622666	0.226413	2.75013	0.00595715	0.0174268	1
FBgn0031650	CG14044	33702	CG14044	160.044	0.62259	0.144645	4.30426	1.67548e-05	0.000104544	0.172524
FBgn0038211	CG9649	41727	CG9649	39.4932	0.62224	0.232538	2.67587	0.00745361	0.0211367	1
FBgn0010315	CycD	32551	CG9096	139.505	0.621494	0.122172	5.08706	3.63659e-07	3.48047e-06	0.0037446
FBgn0031306	CG4577	33291	CG4577	38794.1	0.621039	0.0979441	6.34075	2.28652e-10	4.33584e-09	2.35442e-06
FBgn0034511	GNBP-like3	37313	CG13422	43.9539	0.620947	0.233563	2.65858	0.00784709	0.0220592	1
FBgn0030040	CG15347	31779	CG15347	11.0438	0.620882	0.244831	2.53596	0.0112139	0.0296867	1
FBgn0032224	Sps2	34397	CG5025	1082.46	0.619742	0.0773145	8.01586	1.09368e-15	4.90575e-14	1.12616e-11
FBgn0266117	CR44843		CR44843	83.0154	0.619608	0.188171	3.29279	0.000991982	0.00369192	1
FBgn0032848	nesd	35298	CG10722	76.2402	0.619288	0.164168	3.77228	0.000161759	0.000766743	1
FBgn0034165	CG6435	36894	CG6435	5.26659	0.619213	0.233742	2.64913	0.00806988	0.0225388	1
FBgn0033366	Ance-4	35909	CG8196	64.203	0.619052	0.214485	2.88622	0.00389895	0.01211	1
FBgn0052040	CG32040	317835	CG32040	8.70133	0.618879	0.245765	2.51818	0.0117964	0.0309864	1
FBgn0264838	CR44046		CR44046	33.2312	0.618389	0.199546	3.09898	0.00194191	0.00659245	1
FBgn0033520	Prx2540-1	246663	CG12405	64.3415	0.617438	0.18834	3.27831	0.0010443	0.00385581	1
FBgn0053169	CG33169	40504	CG33169	105.608	0.617319	0.143675	4.29663	1.73415e-05	0.000107784	0.178566
FBgn0035923	CG6511	38997	CG6511	1461.37	0.617296	0.156196	3.95207	7.7478e-05	0.000398963	0.797791
FBgn0267803				50.3593	0.616991	0.187798	3.2854	0.00101839	0.00377262	1
FBgn0012344	Dh44	41170	CG8348	9644.16	0.616855	0.0620037	9.94867	2.55578e-23	2.61886e-21	2.63169e-19
FBgn0033978	Cyp6a23	36661	CG10242	50.7977	0.616689	0.21572	2.85875	0.00425311	0.0130539	1
FBgn0034622	CG15666	37439	CG15666	54.8998	0.616504	0.177593	3.47143	0.000517686	0.00212418	1
FBgn0035838	ldbr	38900	CG7942	126.408	0.616499	0.143299	4.30219	1.69114e-05	0.000105404	0.174137
FBgn0050147	Hil	37328	CG30147	100.337	0.616482	0.153009	4.02905	5.6003e-05	0.000302454	0.576663
FBgn0023214	edl	37149	CG15085	58.251	0.615885	0.222542	2.76751	0.00564869	0.0166114	1
FBgn0031267	Ipk2	33236	CG13688	219.66	0.615701	0.122325	5.03334	4.82001e-07	4.47132e-06	0.00496317
FBgn0030675	CG8191	32511	CG8191	30.311	0.614839	0.207063	2.96934	0.00298441	0.00960465	1
FBgn0014464	Cp7Fa	3885650	CG33962	83.3604	0.61446	0.162891	3.77221	0.000161806	0.000766743	1
FBgn0263986	cd	42681	CG6969	4.52649	0.61379	0.237172	2.58795	0.00965492	0.0261104	NA
FBgn0027521	CG3679	32591	CG3679	40.06	0.613704	0.21548	2.84808	0.00439845	0.0134327	1
FBgn0039128	CG13599	42829	CG13599	12.0542	0.613639	0.245147	2.50314	0.0123096	0.032018	1
FBgn0052695	CG32695	31918	CG32695	11.8147	0.61331	0.245117	2.50211	0.0123456	0.0320818	1
FBgn0034314	nopo	37083	CG5140	51.7362	0.613307	0.183909	3.33485	0.000853461	0.0032478	1
FBgn0032253	CG5322	34436	CG5322	418.342	0.613198	0.107432	5.70777	1.14468e-08	1.51047e-07	0.000117868
FBgn0039704	neo	43523	CG7802	3.60198	0.612504	0.226476	2.7045	0.00684076	0.0195959	NA
FBgn0013763	CG5210	36868	CG5210	1616.37	0.61248	0.103125	5.93918	2.86449e-09	4.38868e-08	2.94957e-05
FBgn0034356	CG10924	37130	CG10924	11.6587	0.612395	0.246442	2.48494	0.0129573	0.033384	1
FBgn0027929	NimB1	34813	CG33119	16.1617	0.612322	0.244517	2.50421	0.0122726	0.0319367	1
FBgn0029945	CG18155	31668	CG18155	17.98	0.612252	0.234696	2.6087	0.00908874	0.0248196	1
FBgn0029791	CG4096	31490	CG4096	163.804	0.611868	0.17618	3.47296	0.000514752	0.00211525	1
FBgn0039478	Nep5	43255	CG6265	7.75668	0.611774	0.245872	2.48818	0.01284	0.0331431	1
FBgn0040349	CG3699	31046	CG3699	63.0709	0.610785	0.225163	2.71263	0.00667511	0.0192002	1
FBgn0267967				3.89295	0.610635	0.227606	2.68287	0.0072994	0.0207501	NA
FBgn0030660	CG8097	32495	CG8097	172.455	0.609985	0.114268	5.33818	9.38839e-08	1.02702e-06	0.000966722
FBgn0040009	CG17490	3355125	CG17490	5.33483	0.609368	0.232697	2.61872	0.00882605	0.0242147	1
FBgn0264776	CG44014	41893	CG44014	17.3728	0.609205	0.241594	2.52161	0.011682	0.0307582	1
FBgn0037518	CG2641	40921	CG2641	67.8449	0.609058	0.160029	3.80593	0.000141273	0.00067924	1
FBgn0033659	Damm	36266	CG18188	76.7114	0.608372	0.177556	3.42637	0.000611714	0.00243921	1
FBgn0031559	CG3513	33590	CG3513	3.23675	0.607958	0.218898	2.77736	0.00548027	0.0162101	NA
FBgn0003861	trp	43542	CG7875	4323.22	0.607445	0.2261	2.68663	0.00721776	0.0205599	1
FBgn0037906	PGRP-LB	41379	CG14704	58.7272	0.607176	0.228395	2.65845	0.00785012	0.0220592	1
FBgn0036323	CG14118	39465	CG14118	11.6125	0.607083	0.240997	2.51905	0.0117673	0.0309488	1
FBgn0267605	CR45943		CR45943	28.4678	0.606846	0.220098	2.75716	0.00583059	0.0170789	1
FBgn0003268	rod	43719	CG1569	854.184	0.606498	0.0971108	6.24543	4.22644e-10	7.63836e-09	4.35196e-06
FBgn0266008	CR44781		CR44781	3.98215	0.606438	0.218873	2.77074	0.00559298	0.0164823	NA
FBgn0264942	CR44111		CR44111	3.77959	0.606352	0.218878	2.77027	0.00560099	0.0165016	NA
FBgn0261989	CG42807	36511	CG42807	37.4436	0.605773	0.244291	2.47971	0.0131488	0.0338073	1
FBgn0029762	NAAT1	31457	CG3252	25.1002	0.605401	0.244623	2.47484	0.0133298	0.0342253	1
FBgn0036208	CG10361	39333	CG10361	883.775	0.605359	0.157461	3.8445	0.0001208	0.000593586	1
FBgn0014342	mia	40667	CG10390	329.399	0.605174	0.10778	5.61491	1.96661e-08	2.46521e-07	0.000202502
FBgn0262484	CG43074	12798579	CG43074	6.99461	0.604093	0.24575	2.45815	0.0139653	0.0356604	1
FBgn0000406	Cyt-b5-r	35008	CG13279	711.948	0.603752	0.226403	2.66672	0.00765958	0.0216035	1
FBgn0032283	CG7296	34469	CG7296	13.4589	0.603653	0.244512	2.46881	0.0135564	0.0347165	1
FBgn0037601	Cyp313b1	41019	CG9716	10.0036	0.603496	0.245245	2.46079	0.013863	0.0354235	1
FBgn0036348	CG17687	39495	CG17687	19.8755	0.603431	0.230051	2.62303	0.0087151	0.0239515	1
FBgn0038772	mdlc	42397	CG4973	125.442	0.603001	0.165998	3.63257	0.00028061	0.00124651	1
FBgn0036121	CG6310	39237	CG6310	58.0265	0.602836	0.185498	3.24983	0.00115474	0.00420517	1
FBgn0050440	CG30440	35496	CG30440	7.90317	0.602536	0.244874	2.4606	0.0138705	0.0354344	1
FBgn0011762	DNApol-alpha50	38942	CG7108	87.824	0.601814	0.173629	3.46609	0.000528085	0.00215893	1
FBgn0034200	CG11395	36937	CG11395	134.658	0.601809	0.20871	2.88347	0.00393324	0.0121927	1
FBgn0035518	CG15011	38518	CG15011	586.516	0.601422	0.105272	5.71303	1.10983e-08	1.47217e-07	0.000114279
FBgn0035501	CG1299	38496	CG1299	94.4383	0.601116	0.242791	2.47585	0.0132918	0.0341513	1
FBgn0031252	CG13690	33213	CG13690	15.2831	0.60107	0.245448	2.44887	0.0143306	0.0364763	1
FBgn0034784	CG9826	37625	CG9826	15.5133	0.600142	0.24285	2.47125	0.0134643	0.0345311	1
FBgn0030507	CG11164	32323	CG11164	80.0744	0.600095	0.173681	3.45515	0.000549981	0.00223453	1
FBgn0028896	CG17329	34958	CG17329	12.8338	0.599833	0.241748	2.48123	0.0130928	0.0336867	1
FBgn0033904	CG18327	36567	CG18327	259.553	0.599638	0.09996	5.99878	1.98809e-09	3.14964e-08	2.04714e-05
FBgn0038552	CG18012	42146	CG18012	624.414	0.599628	0.0983855	6.09468	1.09656e-09	1.83896e-08	1.12913e-05
FBgn0034075	Asph	36778	CG8421	844.79	0.599237	0.0776422	7.71793	1.18233e-14	4.58524e-13	1.21745e-10
FBgn0035076	Ance-5	37980	CG10142	153.132	0.599033	0.186231	3.21661	0.00129715	0.0046391	1
FBgn0083048	snoRNA:Psi18S-1377d		CR34626	7.71664	0.598984	0.245627	2.43859	0.0147446	0.0374024	1
FBgn0031264	CG11835	33232	CG11835	105.659	0.598966	0.143906	4.16219	3.15204e-05	0.000182126	0.324565
FBgn0034638	CG10433	37458	CG10433	10264.5	0.598412	0.104069	5.75017	8.91554e-09	1.22331e-07	9.18034e-05
FBgn0267816				6.13767	0.598214	0.243505	2.45668	0.0140229	0.035791	1
FBgn0266628	CR45135		CR45135	18.4588	0.597992	0.230918	2.58962	0.00960807	0.0260089	1
FBgn0030756	CG9903	32621	CG9903	4.63159	0.597337	0.23061	2.59025	0.00959065	0.0259869	NA
FBgn0029882	CG3226	31597	CG3226	912.553	0.596178	0.138225	4.31309	1.60986e-05	0.000100901	0.165767
FBgn0025686	Amnionless	33199	CG11592	226.948	0.596111	0.12264	4.86068	1.16984e-06	9.83885e-06	0.0120459
FBgn0051272	CG31272	326130	CG31272	42.441	0.596012	0.20509	2.90611	0.00365957	0.0114557	1
FBgn0263457	CR43480		CR43480	21.2219	0.59596	0.232992	2.55786	0.0105317	0.0281477	1
FBgn0259977	Tdc1	35573	CG30445	43.9897	0.595552	0.230847	2.57985	0.00988419	0.0266658	1
FBgn0082959	snoRNA:Psi28S-3405b		CR34620	4.33074	0.59505	0.236335	2.51783	0.0118082	0.0309937	NA
FBgn0030616	RpL37a	32446	CG9091	16972.5	0.595008	0.0941424	6.32029	2.61065e-10	4.89233e-09	2.68818e-06
FBgn0034821	CG9876	37668	CG9876	6.58447	0.59496	0.23989	2.48014	0.0131331	0.0337825	1
FBgn0036929	CG7668	40190	CG7668	1007.65	0.594445	0.0574062	10.3551	3.96927e-25	4.92586e-23	4.08716e-21
FBgn0051769	CG31769	318934	CG31769	96.881	0.594252	0.216948	2.73915	0.00615982	0.0179491	1
FBgn0051777	CG31777	261617	CG31777	25.9009	0.593948	0.224592	2.64456	0.00817966	0.02276	1
FBgn0033061	CG14590	35538	CG14590	114.1	0.593821	0.172238	3.44768	0.000565427	0.00228897	1
FBgn0086253	rumi	326122	CG31152	154.981	0.593003	0.128095	4.6294	3.66718e-06	2.74707e-05	0.037761
FBgn0035856	CG13679	38919	CG13679	65.8587	0.592322	0.188151	3.14812	0.00164326	0.00570518	1
FBgn0039735	CG7911	43559	CG7911	595.996	0.591913	0.112427	5.26488	1.40281e-07	1.48231e-06	0.00144447
FBgn0039520	Gr98a	43305	CG13976	11.7192	0.591127	0.242279	2.43986	0.014693	0.0372883	1
FBgn0030893	RhoGAP16F	32790	CG7122	486.019	0.590989	0.115837	5.10192	3.36223e-07	3.25413e-06	0.00346208
FBgn0264839	CR44047		CR44047	26.5186	0.590877	0.222614	2.65427	0.00794809	0.0222934	1
FBgn0265532	CR44382		CR44382	48.4373	0.590698	0.199651	2.95865	0.00308985	0.00989125	1
FBgn0032025	CG7778	34147	CG7778	22.6906	0.590251	0.242578	2.43325	0.0149641	0.0378642	1
FBgn0037921	CG6808	41394	CG6808	132.769	0.589893	0.129758	4.54608	5.46534e-06	3.88063e-05	0.0562766
FBgn0266518	Dpit47	35565	CG3189	551.9	0.589487	0.0991783	5.94371	2.7864e-09	4.28078e-08	2.86915e-05
FBgn0035286	CG13924	38247	CG13924	90.954	0.588258	0.162761	3.61424	0.000301227	0.00132093	1
FBgn0053158	CG33158	39834	CG33158	696.743	0.5878	0.0670309	8.76909	1.80116e-18	1.10534e-16	1.85465e-14
FBgn0054001	CG34001	3885640	CG34001	35.9584	0.586836	0.195078	3.00821	0.00262788	0.00861486	1
FBgn0031977	baf	34095	CG7380	953.728	0.586666	0.0880085	6.66602	2.62829e-11	6.0402e-10	2.70635e-07
FBgn0044046	Ilp7	31328	CG13317	14.5297	0.585057	0.239989	2.43785	0.0147749	0.0374453	1
FBgn0266005	CR44779		CR44779	176.923	0.585027	0.12124	4.82535	1.39757e-06	1.15455e-05	0.0143908
FBgn0039069	CG6763	42754	CG6763	168.643	0.584758	0.141346	4.13707	3.51772e-05	0.000199642	0.36222
FBgn0034331	CG15067	37102	CG15067	139.199	0.584701	0.243848	2.39781	0.0164936	0.0410869	1
FBgn0053294	CR33294		CR33294	31.8183	0.584465	0.209951	2.78381	0.00537238	0.0159162	1
FBgn0040736	IM3	50209	CG16844	117.252	0.584457	0.2439	2.3963	0.0165617	0.0412251	1
FBgn0014019	Rh5	34615	CG5279	465.02	0.583984	0.232197	2.51504	0.011902	0.0311613	1
FBgn0036306	CG10973	39447	CG10973	672.153	0.583977	0.158829	3.67678	0.000236201	0.00106835	1
FBgn0030242	sofe	32016	CG1655	97.8159	0.583813	0.163435	3.57213	0.000354086	0.00152518	1
FBgn0033051	Strica	35528	CG7863	8.58464	0.581723	0.246021	2.36452	0.0180534	0.0442577	1
FBgn0000121	Arr2	38993	CG5962	16866.2	0.581048	0.199555	2.91172	0.0035944	0.0112769	1
FBgn0053505	U3-55K	3346176	CG33505	232.831	0.580918	0.128409	4.52398	6.06884e-06	4.26575e-05	0.0624908
FBgn0036696	CG14057	39915	CG14057	110.427	0.58091	0.151109	3.84432	0.000120888	0.000593753	1
FBgn0039403	Sld5	43166	CG14549	39.1904	0.58019	0.197696	2.93475	0.00333814	0.0105769	1
FBgn0267041	CR45485		CR45485	15.6339	0.580175	0.243003	2.38752	0.0169623	0.0421099	1
FBgn0000120	Arr1	35078	CG5711	10279.7	0.580113	0.205562	2.82208	0.00477129	0.0144028	1
FBgn0039198	CG5768	42915	CG5768	12.3886	0.579675	0.243926	2.37643	0.0174808	0.0431096	1
FBgn0010438	mtSSB	41968	CG4337	334.966	0.57923	0.109403	5.29446	1.19371e-07	1.27829e-06	0.00122916
FBgn0037143	CG7448		CG7448	27.151	0.578884	0.220986	2.61955	0.00880466	0.024162	1
FBgn0259936	Uhg3		CR32957	680.359	0.578867	0.0669644	8.64439	5.40932e-18	3.1467e-16	5.56998e-14
FBgn0038585	Non3	42183	CG7993	557.746	0.578466	0.0916812	6.30953	2.79877e-10	5.20123e-09	2.88189e-06
FBgn0261714	Cpn	41474	CG4795	341.469	0.577805	0.221694	2.60632	0.00915207	0.0249681	1
FBgn0015801	Reg-5	37968	CG2928	196.357	0.57712	0.169088	3.41314	0.000642191	0.00254439	1
FBgn0038071	Dtg	41558	CG6234	286.4	0.576822	0.214369	2.6908	0.00712814	0.0203305	1
FBgn0031034	CG14205	32952	CG14205	18.814	0.576449	0.24345	2.36783	0.0178925	0.0439306	1
FBgn0038738	CG4572	42360	CG4572	945.517	0.576223	0.0807879	7.13254	9.8536e-13	2.89618e-11	1.01463e-08
FBgn0005390	fs(1)M3	45994	CG4790	27.8623	0.576136	0.218371	2.63834	0.00833128	0.0231128	1
FBgn0027494	RpS10a	43321	CG12275	12.0621	0.576045	0.241329	2.38697	0.0169876	0.0421633	1
FBgn0065073	snoRNA:229		CR33684	3.75993	0.575755	0.230368	2.49928	0.0124445	0.032309	NA
FBgn0005660	Ets21C	33229	CG2914	71.6387	0.575664	0.206577	2.78668	0.00532508	0.0158054	1
FBgn0034796	CG3700	37640	CG3700	427.939	0.575336	0.0892784	6.44429	1.16143e-10	2.34402e-09	1.19592e-06
FBgn0037975	CG3397	41454	CG3397	27.0997	0.573173	0.24092	2.3791	0.017355	0.0428845	1
FBgn0035954	Doc3	39036	CG5093	8.57604	0.573026	0.245201	2.33697	0.019441	0.0471216	1
FBgn0032346	Csl4	34548	CG6249	379.613	0.572931	0.0910093	6.2953	3.06802e-10	5.65458e-09	3.15914e-06
FBgn0265913	CR44702		CR44702	12.3087	0.572192	0.244433	2.34089	0.0192376	0.04672	1
FBgn0264789	CR44019		CR44019	4.26209	0.571609	0.235885	2.42326	0.0153821	0.0387467	NA
FBgn0033926	Arc1	36595	CG12505	1398.92	0.571244	0.138909	4.11235	3.91654e-05	0.000219929	0.403287
FBgn0031775	CG9150	33856	CG9150	10.8522	0.570763	0.238089	2.39726	0.016518	0.0411347	1
FBgn0259236	comm3	39696	CG42334	11.7133	0.570132	0.244811	2.32887	0.0198662	0.0479877	1
FBgn0027578	CG14526	43413	CG14526	76.0229	0.569937	0.214122	2.66174	0.00777368	0.0218811	1
FBgn0051664	CG31664	33359	CG31664	29.4031	0.569698	0.221866	2.56776	0.0102358	0.0274618	1
FBgn0010223	Galphaf	39861	CG12232	9.7962	0.569641	0.243437	2.34	0.019284	0.0468121	1
FBgn0052656	Muc11A	32174	CG32656	6.74965	0.569254	0.238264	2.38918	0.0168862	0.0419582	1
FBgn0263001	CR43309		CR43309	6.42671	0.569152	0.242189	2.35003	0.0187717	0.0457375	1
FBgn0000808	gd	32159	CG1505	14.5584	0.56879	0.238719	2.38268	0.0171873	0.0425546	1
FBgn0086691	UK114	34897	CG15261	116.996	0.568649	0.173711	3.27353	0.00106213	0.00391256	1
FBgn0040972	CG16978	50446	CG16978	13.4398	0.568055	0.244811	2.32038	0.0203203	0.0489027	1
FBgn0035282	CNMa	38242	CG13936	175.207	0.567884	0.174761	3.24948	0.00115614	0.00420892	1
FBgn0263240	Coop	35677	CG1621	23.2183	0.56779	0.227893	2.49148	0.0127212	0.0329049	1
FBgn0000715	FMRFa		CG2346	1423.74	0.567556	0.0898674	6.31548	2.69325e-10	5.02185e-09	2.77324e-06
FBgn0017482	T3dh	37551	CG3425	88.0347	0.567508	0.154256	3.67901	0.000234142	0.00106005	1
FBgn0004240	Dpt	37183	CG12763	176.81	0.566893	0.214281	2.64556	0.00815565	0.0227243	1
FBgn0052364	CG32364	317996	CG32364	236.755	0.56613	0.125382	4.51525	6.32431e-06	4.40375e-05	0.0651214
FBgn0039249	CG11168	42981	CG11168	880.331	0.565596	0.063267	8.93982	3.89793e-19	2.59143e-17	4.0137e-15
FBgn0035537	CG11342	38538	CG11342	78.8708	0.565471	0.17392	3.25133	0.00114868	0.00418858	1
FBgn0015925	csul	36809	CG3730	330.463	0.565434	0.110833	5.10166	3.36685e-07	3.25579e-06	0.00346684
FBgn0264984	CR44135		CR44135	4.72213	0.565375	0.235919	2.39648	0.0165532	0.0412132	NA
FBgn0041096	rols	39368	CG32096	1721.79	0.564114	0.0890713	6.33328	2.4e-10	4.54332e-09	2.47128e-06
FBgn0037263	slx1	40578	CG18271	67.5588	0.564052	0.173589	3.24935	0.00115671	0.00420921	1
FBgn0032322	CG16743	34517	CG16743	1574.23	0.563665	0.0949765	5.93479	2.94229e-09	4.48941e-08	3.02968e-05
FBgn0035557	CG11353	38560	CG11353	6.28755	0.563329	0.220145	2.55891	0.0105002	0.0280836	1
FBgn0261270	SelD	36587	CG8553	1061.06	0.563064	0.0874894	6.4358	1.22826e-10	2.46637e-09	1.26473e-06
FBgn0024194	rasp	44098	CG11495	56.8911	0.562979	0.189563	2.96987	0.00297926	0.00959497	1
FBgn0250819	CG33521	3346141	CG33521	245.484	0.562858	0.137788	4.08495	4.40863e-05	0.000244246	0.453956
FBgn0034397	CG15082	37173	CG15082	707.502	0.562556	0.103162	5.45313	4.94915e-08	5.71634e-07	0.000509614
FBgn0034407	DptB	37184	CG10794	221.884	0.562423	0.21498	2.61616	0.00889246	0.0243738	1
FBgn0031906	CG5160	34015	CG5160	279.081	0.562281	0.110418	5.0923	3.53741e-07	3.39427e-06	0.00364247
FBgn0016080	xmas-1	44660	CG32561	171.369	0.561565	0.130787	4.29375	1.75681e-05	0.000109132	0.180899
FBgn0030272	CG15201	32053	CG15201	7001.13	0.561171	0.0830857	6.75412	1.43701e-11	3.50437e-10	1.47969e-07
FBgn0032329	Art8	34528	CG16840	148.764	0.560591	0.130727	4.28827	1.80072e-05	0.000111363	0.18542
FBgn0267073	CR45517		CR45517	19.6212	0.560404	0.236277	2.37181	0.0177014	0.0435189	1
FBgn0029858	CG15896	31568	CG15896	201.808	0.560301	0.163208	3.43304	0.000596849	0.00239018	1
FBgn0040900	CG17777	50374	CG17777	71.3825	0.558914	0.18583	3.00767	0.00263262	0.00862741	1
FBgn0038746	Surf6	42370	CG4510	239.366	0.556977	0.101392	5.49328	3.94534e-08	4.65809e-07	0.000406252
FBgn0261596	RpS24	37589	CG3751	11243.8	0.556722	0.0916948	6.07146	1.26749e-09	2.09317e-08	1.30513e-05
FBgn0028675	Sur	34350	CG5772	203.052	0.55614	0.126139	4.40893	1.03881e-05	6.82497e-05	0.106966
FBgn0034199	Gbp	36936	CG15917	35.676	0.555392	0.21923	2.53338	0.0112969	0.0298429	1
FBgn0038311	CG14864	41846	CG14864	294.842	0.555136	0.111745	4.96786	6.76959e-07	6.03361e-06	0.00697065
FBgn0031434	insv	33441	CG3227	471.73	0.554933	0.112435	4.9356	7.99056e-07	6.98877e-06	0.00822788
FBgn0035415	CG14966	38390	CG14966	80.4054	0.553899	0.158825	3.48747	0.000487615	0.00202159	1
FBgn0037678	CG16749	41111	CG16749	211.851	0.553659	0.194402	2.84801	0.00439939	0.0134327	1
FBgn0040582	CG5791	50055	CG5791	79.4295	0.553603	0.210792	2.6263	0.00863195	0.0237522	1
FBgn0010042	GstD6	48339	CG4423	2.50971	0.553382	0.214448	2.58049	0.00986597	0.0266231	NA
FBgn0039563	CG4951	43355	CG4951	481.936	0.553068	0.0819081	6.75229	1.45525e-11	3.54111e-10	1.49847e-07
FBgn0000279	CecC	43599	CG1373	11.9036	0.552752	0.217428	2.54223	0.0110148	0.0292359	1
FBgn0038199	CCHa1	41711	CG14358	388.127	0.552359	0.0822843	6.71281	1.90912e-11	4.56594e-10	1.96582e-07
FBgn0019936	RpS20	42464	CG15693	8207.61	0.551395	0.0838254	6.5779	4.7714e-11	1.04085e-09	4.91311e-07
FBgn0039139	Ime4	42844	CG5933	155.293	0.550933	0.14306	3.85105	0.000117612	0.000579446	1
FBgn0035907	GstO1	38975	CG6662	147.802	0.550242	0.140935	3.90422	9.45316e-05	0.000477316	0.973392
FBgn0083027	snoRNA:Psi18S-531		CR34590	113.607	0.549811	0.163054	3.37196	0.00074636	0.00289951	1
FBgn0030881	CG12985	32774	CG12985	4.43384	0.549026	0.232579	2.3606	0.0182456	0.0446598	NA
FBgn0086666	snoRNA:Psi28S-2179		CR33918	53.692	0.548551	0.185265	2.9609	0.00306742	0.0098279	1
FBgn0054057	CG34057	3885645	CG34057	152.864	0.548422	0.128661	4.26253	2.02127e-05	0.000123027	0.20813
FBgn0052582	CR32582		CR32582	30.4786	0.547809	0.217791	2.51529	0.0118933	0.0311457	1
FBgn0038274	Nup93-2	41804	CG7262	429.383	0.547757	0.0881784	6.21192	5.23422e-10	9.25016e-09	5.38968e-06
FBgn0030697	CG8565	32538	CG8565	4.32524	0.547591	0.229423	2.38682	0.016995	0.0421721	NA
FBgn0004872	piwi	34521	CG6122	182.437	0.546905	0.132475	4.12837	3.65347e-05	0.000206611	0.376198
FBgn0025286	RpL31	35988	CG1821	11668.3	0.545148	0.0950096	5.73782	9.59012e-09	1.29362e-07	9.87494e-05
FBgn0262167	ana1	42927	CG6631	885.179	0.544809	0.0717531	7.59282	3.13006e-14	1.12773e-12	3.22302e-10
FBgn0034761	CG4250	37599	CG4250	126.454	0.543998	0.180073	3.02099	0.0025195	0.00829289	1
FBgn0034229	CG4847	36973	CG4847	94.0695	0.543691	0.221538	2.45417	0.0141211	0.0360253	1
FBgn0039711	CG7824	43530	CG7824	213.339	0.543081	0.126124	4.30591	1.66297e-05	0.000103914	0.171236
FBgn0053978	CG33978	3885646	CG33978	458.336	0.542211	0.162734	3.33188	0.000862629	0.00327154	1
FBgn0038989	CG6937	42662	CG6937	322.486	0.541795	0.103015	5.25938	1.44542e-07	1.52445e-06	0.00148835
FBgn0032753	CG17572	35182	CG17572	33.1739	0.540982	0.218566	2.47515	0.0133181	0.0342033	1
FBgn0043841	vir-1	34652	CG31764	12092.1	0.540679	0.0753442	7.17613	7.17139e-13	2.13593e-11	7.38438e-09
FBgn0039566	CG4849	43358	CG4849	1346.64	0.540504	0.0539264	10.023	1.20791e-23	1.30982e-21	1.24379e-19
FBgn0005648	Pabp2	35788	CG2163	1329.16	0.54028	0.113723	4.75085	2.02568e-06	1.61491e-05	0.0208585
FBgn0063449	Uhg2		CR32873	388.612	0.540186	0.106486	5.07283	3.91947e-07	3.71191e-06	0.00403588
FBgn0031610	CG15436	33657	CG15436	63.5392	0.53936	0.199112	2.70883	0.00675213	0.0193782	1
FBgn0003701	thr	37042	CG5785	71.155	0.538521	0.16547	3.25449	0.00113597	0.00414495	1
FBgn0038903	RpI12	42563	CG13418	49.7367	0.538428	0.185472	2.90301	0.00369593	0.01155	1
FBgn0029508	Tsp42Ea	59178	CG18817	26.4951	0.53719	0.215281	2.49529	0.0125853	0.0326137	1
FBgn0029785	RpL35	31483	CG4111	14241	0.536793	0.0881278	6.09108	1.12152e-09	1.86958e-08	1.15482e-05
FBgn0038516	P5cr-2	42106	CG5840	46.7829	0.535997	0.230893	2.3214	0.0202651	0.0488013	1
FBgn0086693	iav	31621	CG4536	37.4404	0.535902	0.20489	2.61556	0.00890815	0.024404	1
FBgn0030067	Rbm13	31818	CG10648	223.266	0.535624	0.115478	4.63834	3.51224e-06	2.63808e-05	0.0361656
FBgn0000928	fs(1)Yb	31262	CG2706	77.3795	0.535106	0.170254	3.14299	0.00167234	0.00579353	1
FBgn0035189	CG9119	38124	CG9119	208.227	0.535033	0.15546	3.4416	0.000578287	0.00232837	1
FBgn0029826	CG6041	31527	CG6041	724.576	0.534924	0.0956577	5.59206	2.24388e-08	2.78157e-07	0.000231053
FBgn0029944	Dok	31667	CG2079	246.314	0.534854	0.107481	4.97626	6.4823e-07	5.82e-06	0.00667483
FBgn0032603	CG17928	35009	CG17928	245.576	0.534709	0.108703	4.919	8.69871e-07	7.54316e-06	0.00895706
FBgn0031413	CG9967	33414	CG9967	115.533	0.534044	0.136985	3.89856	9.67674e-05	0.000487723	0.996414
FBgn0020385	pug	41279	CG4067	560.981	0.533864	0.147047	3.63056	0.000282806	0.00125222	1
FBgn0034817	Art7	37664	CG9882	504.723	0.533295	0.0979858	5.44257	5.25174e-08	6.03464e-07	0.000540771
FBgn0001189	hfw	31120	CG3095	653.991	0.532025	0.0772066	6.89092	5.54315e-12	1.46363e-10	5.70778e-08
FBgn0050357	CG30357	246563	CG30357	304.453	0.531978	0.119089	4.46707	7.92999e-06	5.37114e-05	0.0816552
FBgn0004901	Prat	40935	CG2867	108.619	0.531748	0.141094	3.76874	0.000164075	0.000776506	1
FBgn0265086	CR44197		CR44197	2.90881	0.531419	0.222989	2.38316	0.0171646	0.0425081	NA
FBgn0032727	CG10623	35153	CG10623	404.34	0.530025	0.0897542	5.9053	3.52008e-09	5.27729e-08	3.62463e-05
FBgn0014380	RhoL	41136	CG9366	260.04	0.529454	0.119173	4.44272	8.88291e-06	5.93736e-05	0.0914673
FBgn0036194	CG11652	39317	CG11652	757.269	0.525936	0.0689259	7.63045	2.33944e-14	8.59515e-13	2.40893e-10
FBgn0026085	dgt4	31361	CG4865	34.4747	0.525892	0.210695	2.49599	0.0125607	0.032565	1
FBgn0037815	Rrp46	41270	CG4043	93.1501	0.525528	0.14663	3.58403	0.000338332	0.00146466	1
FBgn0261933	SmD1	44668	CG10753	167.574	0.524924	0.138086	3.80142	0.000143867	0.000691119	1
FBgn0034924	CG17658	37793	CG17658	2.45718	0.524543	0.21136	2.48175	0.0130738	0.0336455	NA
FBgn0010620	Sip1	44155	CG10939	43.2823	0.524327	0.223303	2.34805	0.0188719	0.0459517	1
FBgn0030725	CG8958	32575	CG8958	21.1468	0.523878	0.22358	2.34313	0.0191227	0.0464711	1
FBgn0069354	Porin2	34499	CG17137	27.5608	0.523764	0.22662	2.3112	0.020822	0.0499378	1
FBgn0263241	Mocs1	39238	CG33048	845.779	0.522739	0.0866066	6.03579	1.58187e-09	2.55481e-08	1.62886e-05
FBgn0032004	CG8292	34125	CG8292	35.9883	0.522592	0.20751	2.51839	0.0117892	0.0309748	1
FBgn0051326	CG31326	41728	CG31326	94.8806	0.522288	0.215134	2.42773	0.0151938	0.0383639	1
FBgn0037106	CG11307	40400	CG11307	609.656	0.520823	0.0661947	7.86804	3.6023e-15	1.50689e-13	3.70929e-11
FBgn0032022	CG14275	34144	CG14275	66.7171	0.520648	0.202771	2.56766	0.0102388	0.0274632	1
FBgn0010409	RpL18A	36985	CG6510	13092.4	0.520636	0.0896052	5.81033	6.23505e-09	8.8939e-08	6.42023e-05
FBgn0026702	l(1)G0045	31475	CG32763	169.518	0.519912	0.129967	4.00034	6.32528e-05	0.000335615	0.651314
FBgn0029093	cathD	45268	CG1548	10666.8	0.519635	0.0625653	8.30549	9.94122e-17	5.28731e-15	1.02365e-12
FBgn0033686	Hen1	36301	CG12367	184.092	0.519571	0.128497	4.04345	5.26704e-05	0.000285848	0.542347
FBgn0015376	cutlet	44637	CG33122	174.544	0.519163	0.139676	3.71692	0.000201666	0.000928632	1
FBgn0026751	XRCC1	31451	CG4208	541.772	0.518621	0.0875535	5.92348	3.15204e-09	4.76596e-08	3.24566e-05
FBgn0037670	Ibf1	41103	CG8436	356.999	0.518465	0.0953141	5.43954	5.34174e-08	6.13175e-07	0.000550039
FBgn0017457	U2af38	33201	CG3582	997.389	0.518092	0.075815	6.83363	8.27904e-12	2.10156e-10	8.52492e-08
FBgn0051659	CG31659	318875	CG31659	26.5882	0.517813	0.219404	2.36009	0.0182705	0.044692	1
FBgn0086602	snoRNA:Psi28S-3436b		CR33799	4.93776	0.517578	0.22209	2.33049	0.0197804	0.0478095	1
FBgn0037007	CG5059	40278	CG5059	3366.11	0.517251	0.080909	6.393	1.62667e-10	3.18741e-09	1.67498e-06
FBgn0283652				173.572	0.515368	0.115978	4.44369	8.84305e-06	5.9178e-05	0.0910569
FBgn0039667	CG2010	43475	CG2010	42.0321	0.515307	0.204902	2.51489	0.0119068	0.0311665	1
FBgn0037166	CG11426	40471	CG11426	817.789	0.51498	0.112426	4.58061	4.63629e-06	3.37567e-05	0.0477399
FBgn0265531	CR44381		CR44381	55.4684	0.51448	0.173371	2.96751	0.00300218	0.00965766	1
FBgn0035636	Cralbp	38651	CG10546	3.33845	0.513424	0.218855	2.34595	0.0189786	0.0461813	NA
FBgn0021742	C901	32032	CG1567	45.8551	0.513284	0.197249	2.60222	0.00926225	0.0252194	1
FBgn0020910	RpL3	41347	CG4863	39361.1	0.512641	0.077748	6.59362	4.29232e-11	9.46544e-10	4.41981e-07
FBgn0040153	l(1)G0469	32371	CG32597	1107.54	0.512008	0.0981608	5.21602	1.82808e-07	1.88183e-06	0.00188238
FBgn0039613	CG14527	43412	CG14527	2.82856	0.511373	0.220371	2.32051	0.0203134	0.0488966	NA
FBgn0259993	CR42491		CR42491	763.416	0.510881	0.0994907	5.13496	2.82201e-07	2.77456e-06	0.00290582
FBgn0263106	DnaJ-1	38643	CG10578	3460.17	0.510812	0.185208	2.75805	0.00581468	0.0170412	1
FBgn0004926	eIF-2beta	39433	CG4153	1713.76	0.510729	0.0572098	8.92731	4.36488e-19	2.86773e-17	4.49452e-15
FBgn0004795	retn	45976	CG5403	117.171	0.510433	0.176285	2.8955	0.00378556	0.0118004	1
FBgn0041337	Cyp309a2	33439	CG18559	40.4528	0.510358	0.219544	2.32463	0.0200919	0.0484784	1
FBgn0003676	T-cp1	42649	CG5374	1806.5	0.509872	0.0698324	7.30138	2.84837e-13	9.01229e-12	2.93296e-09
FBgn0083120	Uhg8		CR42454	95.9257	0.50942	0.158234	3.2194	0.0012846	0.00459842	1
FBgn0010411	RpS18	37292	CG8900	16775.4	0.508137	0.0861119	5.90089	3.6154e-09	5.39845e-08	3.72278e-05
FBgn0036126	CG6272	39243	CG6272	460.686	0.508088	0.103699	4.89963	9.60172e-07	8.28121e-06	0.00988689
FBgn0034726	Mes4	37560	CG11301	336.63	0.508085	0.0902096	5.63227	1.77849e-08	2.25983e-07	0.000183131
FBgn0023178	Pdf	43193	CG6496	8086.85	0.506684	0.0900193	5.62862	1.81658e-08	2.30562e-07	0.000187054
FBgn0250732	gfzf	40858	CG33546	1505.32	0.50573	0.0913629	5.5354	3.10527e-08	3.73736e-07	0.000319749
FBgn0087005	rtp	40627	CG10233	381.992	0.50522	0.209522	2.4113	0.0158959	0.03987	1
FBgn0031117	GstT3	33047	CG1702	85.6633	0.505021	0.154342	3.27209	0.00106757	0.00392873	1
FBgn0038005	Cyp313a5	41486	CG15807	36.9379	0.504765	0.182282	2.76914	0.00562044	0.0165458	1
FBgn0021795	Tapdelta	45680	CG9035	953.057	0.503888	0.0897353	5.61527	1.96256e-08	2.46521e-07	0.000202084
FBgn0038681	Cyp12a4	42294	CG6042	1610.5	0.502505	0.0770441	6.52231	6.92336e-11	1.44711e-09	7.12899e-07
FBgn0031816	CG16947	33901	CG16947	808.798	0.501665	0.0898263	5.58484	2.33919e-08	2.88371e-07	0.000240866
FBgn0039780	PH4alphaNE1	43625	CG9728	73.0316	0.501042	0.174578	2.87002	0.00410446	0.0126463	1
FBgn0259736	CG42390	42600	CG42390	2918.65	0.500825	0.0773533	6.47452	9.51156e-11	1.9478e-09	9.79405e-07
FBgn0086358	Tab2	37216	CG7417	483.439	0.500378	0.122292	4.09167	4.28286e-05	0.000238224	0.441006
FBgn0033820	CG4716	36471	CG4716	1217.97	0.500346	0.212964	2.34944	0.0188015	0.0458002	1
FBgn0005642	wdn	43398	CG1454	1507.25	0.500319	0.0784253	6.37956	1.77597e-10	3.4678e-09	1.82872e-06
FBgn0033961	CG12859	36640	CG12859	908.188	-0.500032	0.12393	-4.03478	5.46526e-05	0.000295744	0.562758
FBgn0036789	AstC-R2	40019	CG13702	865.101	-0.500592	0.0890411	-5.62204	1.88715e-08	2.38165e-07	0.00019432
FBgn0261085	Syt12	32290	CG10617	2820.8	-0.500692	0.0743547	-6.73383	1.65256e-11	3.98648e-10	1.70164e-07
FBgn0011288	Snap25	3355084	CG40452	18202.2	-0.500932	0.117574	-4.26058	2.03901e-05	0.000123837	0.209957
FBgn0031791	AANATL2	33874	CG9486	236.05	-0.501664	0.110607	-4.53555	5.74526e-06	4.06132e-05	0.0591589
FBgn0265177	CG44242	19836175	CG44242	1011.68	-0.50192	0.073201	-6.85674	7.04513e-12	1.82568e-10	7.25437e-08
FBgn0030776	CG4653	32650	CG4653	57.9273	-0.501949	0.166919	-3.00714	0.00263715	0.00863765	1
FBgn0024995	CG2680	31257	CG2680	1214.16	-0.502343	0.0719553	-6.98132	2.9242e-12	8.10431e-11	3.01105e-08
FBgn0266064	GlyS	41823	CG6904	4357.93	-0.503147	0.0670476	-7.50432	6.17469e-14	2.122e-12	6.35808e-10
FBgn0003721	Tm1	41852	CG4898	4211.53	-0.503571	0.0694086	-7.25516	4.0119e-13	1.24469e-11	4.13105e-09
FBgn0083228	Frq2	32799	CG5907	5915.25	-0.503689	0.127057	-3.96427	7.36207e-05	0.000382273	0.758072
FBgn0033876	Syngr	36533	CG10808	11091.9	-0.504809	0.0509543	-9.9071	3.87723e-23	3.83228e-21	3.99238e-19
FBgn0031716	CG14015	33780	CG14015	2086.35	-0.504988	0.0481356	-10.4909	9.50691e-26	1.29491e-23	9.78926e-22
FBgn0002643	mam	36555	CG8118	3774	-0.505467	0.0849437	-5.95061	2.67142e-09	4.13829e-08	2.75076e-05
FBgn0024941	RSG7	32674	CG9108	5600.11	-0.505987	0.0948743	-5.33324	9.64769e-08	1.05332e-06	0.000993423
FBgn0000064	Ald	43183	CG6058	21436.1	-0.506204	0.0756353	-6.69269	2.19107e-11	5.15444e-10	2.25614e-07
FBgn0052423	shep	38605	CG32423	33168.1	-0.506297	0.110854	-4.56725	4.94155e-06	3.56153e-05	0.0508831
FBgn0033989	CG7639	36675	CG7639	1061.28	-0.506486	0.0586599	-8.63427	5.91026e-18	3.42029e-16	6.08579e-14
FBgn0036494	Toll-6	39663	CG7250	3482.16	-0.506732	0.100142	-5.06011	4.19006e-07	3.94593e-06	0.0043145
FBgn0024987	ssx	31086	CG3056	11204.8	-0.506767	0.0625702	-8.09917	5.53341e-16	2.64114e-14	5.69775e-12
FBgn0043884	mask	50070	CG33106	15875	-0.507218	0.114685	-4.42271	9.74705e-06	6.44934e-05	0.100365
FBgn0263993	CG43736	3771905	CG43736	4243.14	-0.507223	0.109304	-4.64047	3.47611e-06	2.61446e-05	0.0357936
FBgn0038734	CG11453	42355	CG11453	32.0889	-0.507469	0.204778	-2.47815	0.0132066	0.0339404	1
FBgn0030733	CG3560	32586	CG3560	2912.32	-0.507599	0.091015	-5.57709	2.44569e-08	3.00836e-07	0.000251833
FBgn0038922	CG6439	42586	CG6439	5642.83	-0.507713	0.0448021	-11.3323	9.07545e-30	1.77831e-27	9.34499e-26
FBgn0030243	CG2186	32017	CG2186	3339.68	-0.507723	0.0996311	-5.09603	3.46855e-07	3.34256e-06	0.00357157
FBgn0022984	qkr58E-3	37559	CG3584	2394.33	-0.507755	0.116899	-4.34354	1.40202e-05	8.88715e-05	0.144366
FBgn0033033	scaf	35505	CG11066	859.995	-0.507853	0.0983574	-5.16334	2.42581e-07	2.42776e-06	0.00249785
FBgn0028406	Drep-4	34734	CG9414	1897.49	-0.508114	0.0742573	-6.84262	7.77575e-12	1.99649e-10	8.00669e-08
FBgn0264001	bru-3	39527	CG43744	15551.4	-0.508315	0.130839	-3.88504	0.000102313	0.00051175	1
FBgn0036143	CG14142	39261	CG14142	264.966	-0.508522	0.100471	-5.06136	4.16272e-07	3.9235e-06	0.00428636
FBgn0037374	jagn	40714	CG10978	1491.72	-0.508738	0.0416136	-12.2253	2.27807e-34	6.69574e-32	2.34573e-30
FBgn0033368	CG13743	35911	CG13743	6908.24	-0.508809	0.0801038	-6.35188	2.12701e-10	4.08189e-09	2.19018e-06
FBgn0265597	rad	32253	CG44424	7997.25	-0.508889	0.102015	-4.98838	6.08873e-07	5.52886e-06	0.00626956
FBgn0051092	LpR2	43105	CG31092	7082.37	-0.509104	0.0860984	-5.91304	3.35847e-09	5.06218e-08	3.45822e-05
FBgn0004907	14-3-3zeta	36059	CG17870	59067.9	-0.50935	0.0825799	-6.16796	6.91757e-10	1.19973e-08	7.12302e-06
FBgn0261788	Ank2	38863	CG42734	39708.5	-0.510498	0.0984766	-5.18395	2.17237e-07	2.20374e-06	0.00223689
FBgn0265376	CR44317		CR44317	250.156	-0.510594	0.153482	-3.32674	0.000878682	0.00332003	1
FBgn0000546	EcR	35540	CG1765	3873.21	-0.511854	0.114692	-4.46284	8.08789e-06	5.46814e-05	0.083281
FBgn0030058	CG11294	31807	CG11294	416.5	-0.511896	0.0991042	-5.16523	2.40144e-07	2.40769e-06	0.00247276
FBgn0000611	exd	32567	CG8933	4659.31	-0.512061	0.120529	-4.24844	2.15262e-05	0.000129896	0.221655
FBgn0259927	CG42450	32874	CG42450	17830.7	-0.512109	0.0960957	-5.32915	9.86715e-08	1.07518e-06	0.00101602
FBgn0035046	NDUFA8	37946	CG3683	1672.95	-0.512506	0.0741233	-6.91423	4.70405e-12	1.25693e-10	4.84376e-08
FBgn0039683	dmrt99B	43495	CG15504	155.673	-0.513062	0.119647	-4.28812	1.80194e-05	0.000111377	0.185545
FBgn0000636	Fas3	35097	CG5803	1354.53	-0.513393	0.0994597	-5.16182	2.44561e-07	2.44321e-06	0.00251825
FBgn0038181	CG9297	41688	CG9297	175.189	-0.513747	0.204044	-2.51782	0.0118084	0.0309937	1
FBgn0000024	Ace	41625	CG17907	25611.6	-0.514218	0.101211	-5.08065	3.76151e-07	3.58466e-06	0.00387322
FBgn0034683	CG13500	37509	CG13500	29.5421	-0.514512	0.199859	-2.57437	0.0100422	0.0270106	1
FBgn0039674	CG1907	43483	CG1907	1821.35	-0.515178	0.0659131	-7.81601	5.45224e-15	2.2144e-13	5.61417e-11
FBgn0265974	ttv	36614	CG10117	4237.41	-0.515294	0.117135	-4.39915	1.08677e-05	7.10662e-05	0.111905
FBgn0036910	Cyp305a1	40161	CG8733	267.944	-0.516024	0.113164	-4.55997	5.11615e-06	3.66767e-05	0.052681
FBgn0039936	CG11148	43842	CG11148	12403.6	-0.516363	0.0533428	-9.68009	3.66392e-22	3.35429e-20	3.77274e-18
FBgn0000633	fas	36521	CG17716	4742.22	-0.517317	0.0873344	-5.92341	3.15341e-09	4.76596e-08	3.24707e-05
FBgn0038337	CG6125	41882	CG6125	208.502	-0.517393	0.113753	-4.5484	5.4055e-06	3.84548e-05	0.0556604
FBgn0032136	Apoltp	34283	CG15828	2214.29	-0.517584	0.117785	-4.39433	1.11114e-05	7.24477e-05	0.114414
FBgn0262509	nrm	40515	CG43079	7075.75	-0.517777	0.107538	-4.81481	1.47343e-06	1.21094e-05	0.0151719
FBgn0023000	mth	38058	CG6936	93.2037	-0.517797	0.138161	-3.74779	0.000178402	0.000834408	1
FBgn0010194	Wnt5	32838	CG6407	1519.81	-0.517907	0.0646222	-8.01437	1.10699e-15	4.9456e-14	1.13987e-11
FBgn0259214	PMCA	43787	CG42314	25432.4	-0.518068	0.0775046	-6.68436	2.31936e-11	5.40211e-10	2.38824e-07
FBgn0037986	CG14736	41466	CG14736	2.1755	-0.518157	0.203765	-2.54292	0.0109932	0.0291992	NA
FBgn0266638	CR45145		CR45145	71.939	-0.51846	0.151303	-3.42664	0.0006111	0.00243764	1
FBgn0038826	Syp	42460	CG17838	10034.3	-0.518804	0.143396	-3.61797	0.000296918	0.00130511	1
FBgn0039584	beat-VI	43377	CG14064	3088.81	-0.519082	0.0775603	-6.69262	2.1921e-11	5.15444e-10	2.25721e-07
FBgn0039536	unc80	43324	CG18437	44216.5	-0.51934	0.087181	-5.95703	2.56862e-09	3.98457e-08	2.64491e-05
FBgn0040253	Ugt86Dg	53504	CG17200	2.24929	-0.520179	0.212788	-2.44458	0.014502	0.036837	NA
FBgn0030853	CG5703	32740	CG5703	2112.07	-0.520195	0.0950188	-5.47465	4.3837e-08	5.1215e-07	0.00045139
FBgn0266148	CR44854		CR44854	22.8274	-0.521593	0.208157	-2.50577	0.0122186	0.0318333	1
FBgn0052767	CG32767	31430	CG32767	4178	-0.522216	0.132205	-3.95005	7.81358e-05	0.000402165	0.804564
FBgn0039358	CG5028	43102	CG5028	8169.25	-0.523015	0.0501928	-10.4201	2.00667e-25	2.54688e-23	2.06627e-21
FBgn0085407	Pvf3	33995	CG34378	6950.42	-0.523043	0.109883	-4.76	1.93591e-06	1.54776e-05	0.0199341
FBgn0030348	CG10352	32147	CG10352	830.608	-0.523264	0.0692539	-7.55573	4.16507e-14	1.4615e-12	4.28877e-10
FBgn0259822	Ca-beta	34557	CG42403	9785.01	-0.523683	0.105486	-4.96449	6.88813e-07	6.12041e-06	0.00709271
FBgn0004179	Csp	40459	CG6395	10589.3	-0.524066	0.0553305	-9.47155	2.75718e-21	2.21546e-19	2.83907e-17
FBgn0026059	Mhcl	41955	CG31045	8781.94	-0.524109	0.0907707	-5.77399	7.74149e-09	1.07946e-07	7.97141e-05
FBgn0032151	nAChRalpha6	34304	CG4128	13032.9	-0.524223	0.1233	-4.25162	2.12226e-05	0.000128335	0.218529
FBgn0001122	Galphao	36104	CG2204	23894.5	-0.524662	0.101557	-5.1662	2.38901e-07	2.39738e-06	0.00245997
FBgn0036437	CG5048	39598	CG5048	2.46366	-0.525722	0.221357	-2.375	0.017549	0.0432394	NA
FBgn0053556	form3	3346238	CG33556	1651.53	-0.526059	0.0923198	-5.69822	1.21062e-08	1.59263e-07	0.000124658
FBgn0034636	CG10440	37456	CG10440	1709.35	-0.526185	0.0598941	-8.78525	1.56022e-18	9.68118e-17	1.60656e-14
FBgn0265759	CR44566		CR44566	178.167	-0.526254	0.125082	-4.20728	2.58468e-05	0.000153718	0.266144
FBgn0044047	Ilp6	31220	CG14049	512.242	-0.526286	0.111385	-4.72491	2.30218e-06	1.81329e-05	0.0237056
FBgn0028743	Dhit	37037	CG5036	4545.6	-0.526733	0.0809918	-6.50353	7.84562e-11	1.62877e-09	8.07863e-07
FBgn0283535				17010.3	-0.526789	0.0536411	-9.82063	9.1772e-23	8.58459e-21	9.44976e-19
FBgn0030011	Gbeta5	31744	CG10763	3801.62	-0.527608	0.0591277	-8.92319	4.5303e-19	2.959e-17	4.66485e-15
FBgn0261671	tweek	35026	CG42555	12657.2	-0.527766	0.0981073	-5.37948	7.4702e-08	8.31023e-07	0.000769206
FBgn0053653	Caps		CG33653	33360.7	-0.528079	0.0863138	-6.11813	9.46801e-10	1.60468e-08	9.74921e-06
FBgn0264427	CR43845		CR43845	127.767	-0.528163	0.151976	-3.4753	0.000510274	0.00209917	1
FBgn0002917	na	45338	CG1517	11946.7	-0.528589	0.076102	-6.94579	3.76339e-12	1.0252e-10	3.87516e-08
FBgn0024232	gprs	36862	CG18471	8184.62	-0.529872	0.0834026	-6.35318	2.10909e-10	4.05447e-09	2.17173e-06
FBgn0052432	CG32432	40310	CG32432	16188.3	-0.530069	0.0802555	-6.60477	3.98142e-11	8.84066e-10	4.09967e-07
FBgn0011227	ox	45401	CG8764	1477.9	-0.530251	0.0804224	-6.59332	4.30095e-11	9.46544e-10	4.42869e-07
FBgn0032791	CG18094	35232	CG18094	23.2174	-0.531004	0.205397	-2.58526	0.00973054	0.0262892	1
FBgn0051522	CG31522	40567	CG31522	3081.62	-0.531307	0.0875823	-6.06637	1.30831e-09	2.15206e-08	1.34716e-05
FBgn0001125	Got2	33373	CG4233	3688.66	-0.532214	0.0595863	-8.93182	4.19044e-19	2.76941e-17	4.31489e-15
FBgn0033405	CG13954	35959	CG13954	899.793	-0.532668	0.104481	-5.0982	3.42896e-07	3.31012e-06	0.0035308
FBgn0259222	CG42322	42455	CG42322	9513.98	-0.532967	0.0668067	-7.97776	1.49018e-15	6.5786e-14	1.53444e-11
FBgn0037419	Osi12	40766	CG1154	2.22934	-0.533053	0.212016	-2.51421	0.01193	0.0312125	NA
FBgn0261618	larp	53567	CG42551	11124	-0.534011	0.119003	-4.48736	7.21124e-06	4.94428e-05	0.0742542
FBgn0052196	CG32196	317908	CG32196	134.421	-0.534061	0.134161	-3.98074	6.8701e-05	0.000360245	0.707414
FBgn0264395	CG43843	14462411	CG43843	41.545	-0.534707	0.171544	-3.11702	0.00182686	0.00626281	1
FBgn0053914	CG33914	3772464	CG33914	96.6966	-0.535309	0.143077	-3.74142	0.000182986	0.000851572	1
FBgn0020633	Mcm7	39014	CG4978	20.1887	-0.535422	0.212583	-2.51865	0.0117804	0.0309705	1
FBgn0004507	GlyP	33386	CG7254	9173.36	-0.536028	0.0516222	-10.3837	2.94205e-25	3.69211e-23	3.02943e-21
FBgn0011666	msi	43087	CG5099	6365.47	-0.536288	0.160022	-3.35134	0.000804205	0.00308772	1
FBgn0027610	Dic1	41640	CG8790	2562.56	-0.536903	0.0498508	-10.7702	4.76044e-27	7.48864e-25	4.90182e-23
FBgn0259245	CG42343	33125	CG42343	2251.99	-0.537765	0.105082	-5.11755	3.09527e-07	3.02288e-06	0.0031872
FBgn0040056	CG17698	4379919	CG17698	10715.1	-0.537832	0.0896909	-5.9965	2.01616e-09	3.18507e-08	2.07604e-05
FBgn0263257	Cngl	32468	CG43395	28257.8	-0.537834	0.120225	-4.47358	7.69219e-06	5.23306e-05	0.0792065
FBgn0262476	CG43066	37129	CG43066	14024.8	-0.537997	0.126222	-4.26231	2.02327e-05	0.000123082	0.208336
FBgn0013672	mt:ATPase6	19893539	CG34073	11458.7	-0.538142	0.200047	-2.69008	0.00714341	0.0203688	1
FBgn0264490	Eip93F	44936	CG18389	3739.96	-0.538171	0.140434	-3.8322	0.000127002	0.000619969	1
FBgn0005391	Yp2	31938	CG2979	26.0356	-0.538338	0.210036	-2.56308	0.010375	0.0277885	1
FBgn0000256	capu	33611	CG3399	4005.89	-0.538531	0.058732	-9.1693	4.76082e-20	3.45283e-18	4.90222e-16
FBgn0040571	CG17193	50044	CG17193	3376.85	-0.539467	0.0766192	-7.04088	1.91026e-12	5.45671e-11	1.967e-08
FBgn0032629	beat-IIIc	35037	CG15138	1548.99	-0.539758	0.115321	-4.68047	2.86214e-06	2.19857e-05	0.0294714
FBgn0030719	eIF5	32566	CG9177	182.861	-0.540168	0.225229	-2.39831	0.0164711	0.0410455	1
FBgn0085412	CG34383	5740131	CG34383	11922.7	-0.54104	0.107961	-5.01144	5.40255e-07	4.94599e-06	0.00556301
FBgn0011361	mtacp1	38154	CG9160	3049.14	-0.541134	0.0547271	-9.88788	4.69891e-23	4.6037e-21	4.83847e-19
FBgn0010612	l(2)06225	46069	CG6105	4506.75	-0.541178	0.0704834	-7.6781	1.61471e-14	6.0928e-13	1.66266e-10
FBgn0032817	CG10631	35262	CG10631	7489.77	-0.542587	0.092281	-5.87973	4.10934e-09	6.05505e-08	4.23139e-05
FBgn0039257	tnc	42990	CG13648	1195.98	-0.543904	0.0976269	-5.57125	2.52918e-08	3.10422e-07	0.000260429
FBgn0265699	CR44506		CR44506	74.6468	-0.543942	0.158197	-3.43838	0.000585198	0.00235026	1
FBgn0010100	Acon	44149	CG9244	18955.1	-0.54503	0.0473237	-11.5171	1.08235e-30	2.23865e-28	1.11449e-26
FBgn0052000	CG32000	317815	CG32000	37848	-0.545725	0.0915145	-5.96327	2.47247e-09	3.84075e-08	2.5459e-05
FBgn0036550	CG17026	39739	CG17026	349.524	-0.545748	0.0914112	-5.97025	2.36886e-09	3.70039e-08	2.43922e-05
FBgn0264449	CG43867	31031	CG43867	9208.9	-0.5465	0.0805319	-6.78613	1.15179e-11	2.88438e-10	1.186e-07
FBgn0025839	CG3621	31190	CG3621	942.276	-0.546545	0.0903299	-6.05055	1.44356e-09	2.35032e-08	1.48644e-05
FBgn0030605	CG5548	32434	CG5548	827.133	-0.546881	0.100883	-5.42092	5.92935e-08	6.75075e-07	0.000610545
FBgn0264502	CG43901	32024	CG43901	7865.38	-0.547044	0.0938045	-5.83174	5.4851e-09	7.92452e-08	5.648e-05
FBgn0004875	enc	44543	CG10847	14316.9	-0.547053	0.0977019	-5.59921	2.1533e-08	2.68118e-07	0.000221725
FBgn0085420	CG34391	5740816	CG34391	4378.38	-0.547116	0.109224	-5.00912	5.46782e-07	4.99347e-06	0.00563022
FBgn0005626	ple	38746	CG10118	1683.31	-0.54771	0.0898632	-6.09494	1.0948e-09	1.83876e-08	1.12731e-05
FBgn0015269	Nf1	43149	CG8318	11248.3	-0.547857	0.108889	-5.03136	4.87023e-07	4.50668e-06	0.00501488
FBgn0038720	CG6231	42339	CG6231	661.499	-0.54792	0.118808	-4.61183	3.99147e-06	2.95976e-05	0.0411001
FBgn0261793	Trf2	31773	CG18009	4771.03	-0.547951	0.112134	-4.88657	1.02606e-06	8.76156e-06	0.0105654
FBgn0039633	CG11873	43435	CG11873	8796.61	-0.548177	0.110071	-4.98021	6.35163e-07	5.7257e-06	0.00654028
FBgn0038529	CG14323	42121	CG14323	2.21972	-0.549095	0.207857	-2.6417	0.00824922	0.022925	NA
FBgn0039083	CG10177	42772	CG10177	54.5591	-0.549107	0.17717	-3.09932	0.00193968	0.00658826	1
FBgn0263492	CR43481		CR43481	21.9034	-0.549327	0.219768	-2.49957	0.0124343	0.0322897	1
FBgn0031066	CoVIb	32989	CG14235	6615.69	-0.549625	0.0690898	-7.95522	1.7882e-15	7.83232e-14	1.84131e-11
FBgn0264607	CaMKII	43828	CG18069	30099.1	-0.550032	0.123144	-4.46658	7.94793e-06	5.38002e-05	0.0818398
FBgn0023416	Ac3	35419	CG1506	12610.4	-0.5503	0.0801335	-6.86729	6.54335e-12	1.70754e-10	6.73769e-08
FBgn0033911	VGAT	36574	CG8394	5725.79	-0.550688	0.0402435	-13.6839	1.2674e-42	5.89816e-40	1.30504e-38
FBgn0051774	fred	33613	CG31774	2927.66	-0.550906	0.128562	-4.28513	1.82634e-05	0.00011245	0.188058
FBgn0027279	l(1)G0196	33137	CG14616	19606.3	-0.551211	0.0785844	-7.01426	2.31165e-12	6.48715e-11	2.38031e-08
FBgn0016041	Tom40	44978	CG12157	2312.16	-0.551412	0.0712435	-7.73983	9.95535e-15	3.88781e-13	1.0251e-10
FBgn0036843	CG6812	40080	CG6812	2536.9	-0.55155	0.0577446	-9.55154	1.27788e-21	1.08952e-19	1.31584e-17
FBgn0085391	CG34362	43362	CG34362	12665.2	-0.551819	0.105531	-5.22898	1.70447e-07	1.76761e-06	0.00175509
FBgn0030408	CG11085	32213	CG11085	240.847	-0.551958	0.0833115	-6.62524	3.46692e-11	7.79116e-10	3.56989e-07
FBgn0029997	CG2258	31729	CG2258	4983.82	-0.552059	0.113717	-4.85469	1.20574e-06	1.00876e-05	0.0124156
FBgn0019960	CG6455	42587	CG6455	4422.33	-0.552257	0.0436489	-12.6523	1.08714e-36	4.04742e-34	1.11943e-32
FBgn0263397	Ih	36589	CG8585	23031	-0.552716	0.106292	-5.2	1.99293e-07	2.03884e-06	0.00205212
FBgn0004512	Mdr49	36428	CG3879	1306.11	-0.552754	0.111161	-4.97255	6.60771e-07	5.90885e-06	0.00680396
FBgn0014869	Pglym78	43447	CG1721	6329.25	-0.552761	0.0815383	-6.77916	1.20874e-11	3.01349e-10	1.24464e-07
FBgn0022160	Gpo-1	47611	CG8256	5465.73	-0.553516	0.0836384	-6.61796	3.64181e-11	8.15138e-10	3.74997e-07
FBgn0032415	rho-6	34640	CG17212	8.22913	-0.554324	0.239655	-2.31301	0.0207219	0.0497229	1
FBgn0039882	CG11576	43756	CG11576	1079.18	-0.554788	0.0625092	-8.8753	6.97434e-19	4.42593e-17	7.18148e-15
FBgn0000535	eag	32428	CG10952	6714.45	-0.554877	0.121354	-4.57237	4.82249e-06	3.49529e-05	0.0496571
FBgn0259923	2017-09-04	32646	CG9699	4486.19	-0.554883	0.0555986	-9.98015	1.86176e-23	1.99942e-21	1.91705e-19
FBgn0032083	CG9541	34220	CG9541	139.884	-0.555894	0.116347	-4.77789	1.77148e-06	1.4327e-05	0.0182409
FBgn0036043	CG8177	39147	CG8177	25396.4	-0.556145	0.102895	-5.40496	6.48224e-08	7.33538e-07	0.000667477
FBgn0039883	RhoGAP100F	43758	CG1976	18109.8	-0.556204	0.131238	-4.23814	2.25378e-05	0.000135701	0.232072
FBgn0032402	CG14945	34623	CG14945	5736.86	-0.557037	0.0524216	-10.6261	2.25343e-26	3.22675e-24	2.32036e-22
FBgn0085382	CG34353	5740590	CG34353	5002.58	-0.557125	0.069249	-8.04525	8.60718e-16	3.97246e-14	8.86281e-12
FBgn0265379	CR44320		CR44320	271.931	-0.557736	0.123489	-4.5165	6.28695e-06	4.38868e-05	0.0647367
FBgn0011582	Dop1R1	41726	CG9652	7007.78	-0.5578	0.122044	-4.57049	4.86594e-06	3.51765e-05	0.0501046
FBgn0264788	CR44018		CR44018	417.374	-0.557851	0.11188	-4.98613	6.15996e-07	5.57541e-06	0.00634291
FBgn0041087	wun2	53558	CG8805	2289.05	-0.558243	0.0560394	-9.96161	2.24391e-23	2.36436e-21	2.31056e-19
FBgn0262593	Shab	38352	CG43128	29371.8	-0.558632	0.109339	-5.10918	3.23567e-07	3.13981e-06	0.00333177
FBgn0037589	Obp85a	41006	CG11732	3.57198	-0.558936	0.235583	-2.37256	0.0176652	0.0434794	NA
FBgn0035921	CG13305	38992	CG13305	4.01625	-0.558981	0.236081	-2.36776	0.0178963	0.0439306	NA
FBgn0028369	kirre	31292	CG3653	1406.47	-0.559727	0.0976857	-5.72987	1.00505e-08	1.34921e-07	0.00010349
FBgn0039510	CG3339	43295	CG3339	90.0135	-0.560268	0.152258	-3.67974	0.000233474	0.00105745	1
FBgn0058439	CG40439	3355120	CG40439	4.28371	-0.560728	0.226656	-2.47391	0.0133643	0.0342982	NA
FBgn0000045	Act79B	40444	CG7478	1259.82	-0.560834	0.120155	-4.66758	3.04769e-06	2.3267e-05	0.0313821
FBgn0029167	Hml	39529	CG7002	359.894	-0.561145	0.157222	-3.56913	0.000358174	0.00153982	1
FBgn0264695	Mhc	35007	CG17927	675.962	-0.561516	0.234182	-2.39777	0.0164951	0.0410869	1
FBgn0019957	ND42	42591	CG6343	4359.37	-0.562	0.0643915	-8.72786	2.59534e-18	1.55846e-16	2.67242e-14
FBgn0260720	CR42547		CR42547	442.043	-0.563223	0.0796102	-7.07476	1.49709e-12	4.34311e-11	1.54155e-08
FBgn0036621	roq	39818	CG16807	2482.7	-0.563507	0.0806348	-6.98839	2.78067e-12	7.72569e-11	2.86325e-08
FBgn0039462	CG14252	43238	CG14252	223.707	-0.563538	0.155902	-3.61469	0.000300706	0.00131916	1
FBgn0043362	bchs	33819	CG14001	9501.71	-0.564119	0.107925	-5.22697	1.72314e-07	1.78366e-06	0.00177432
FBgn0039887	CG2053	43762	CG2053	6.24913	-0.564421	0.243048	-2.32226	0.0202188	0.0487108	1
FBgn0032752	CG10702	35181	CG10702	982.314	-0.565603	0.0767236	-7.37196	1.6814e-13	5.47509e-12	1.73134e-09
FBgn0028342	l(1)G0230	31950	CG2968	2848.08	-0.566142	0.0883276	-6.40957	1.4593e-10	2.86952e-09	1.50264e-06
FBgn0263239	dar1	38436	CG12029	12.1284	-0.566145	0.234308	-2.41624	0.0156816	0.0394211	1
FBgn0026086	Adar	31130	CG12598	11310.8	-0.56635	0.135352	-4.18427	2.8608e-05	0.000167728	0.294576
FBgn0019660	roX2		CR32665	3859.12	-0.566352	0.0995267	-5.69045	1.26702e-08	1.65706e-07	0.000130465
FBgn0030077	CG15365	31829	CG15365	63.8526	-0.566378	0.152258	-3.71986	0.000199333	0.000918462	1
FBgn0019644	ATPsyn-b	39143	CG8189	5744.68	-0.567077	0.0737794	-7.68611	1.51672e-14	5.76198e-13	1.56176e-10
FBgn0031384	CG4238	33377	CG4238	5646.99	-0.56728	0.0465474	-12.1871	3.63968e-34	1.04235e-31	3.74777e-30
FBgn0036750	CG6034	39974	CG6034	4.41408	-0.567319	0.239809	-2.36571	0.0179956	0.0441547	NA
FBgn0011260	Sema-2a	36846	CG4700	2635.69	-0.568042	0.094356	-6.02021	1.74195e-09	2.7994e-08	1.79369e-05
FBgn0005564	Shal	40129	CG9262	7063.59	-0.568807	0.0913184	-6.22883	4.6992e-10	8.38424e-09	4.83876e-06
FBgn0038421	CG17931	8674030	CG17931	207.371	-0.568942	0.177437	-3.20645	0.00134385	0.00478313	1
FBgn0039480	Cpr97Ea	43258	CG6131	7.37411	-0.569094	0.242741	-2.34445	0.0190553	0.0463375	1
FBgn0053513	Nmdar2	31107	CG33513	7047.16	-0.5691	0.0839711	-6.77733	1.22419e-11	3.03843e-10	1.26054e-07
FBgn0261822	Bsg	318841	CG31605	11292.2	-0.569288	0.12202	-4.66552	3.07839e-06	2.34373e-05	0.0316981
FBgn0028863	CG4587	34921	CG4587	12965.2	-0.569576	0.113293	-5.02746	4.97013e-07	4.58921e-06	0.00511774
FBgn0011259	Sema-1a	34192	CG18405	9665.88	-0.569677	0.127333	-4.47392	7.67974e-06	5.23018e-05	0.0790783
FBgn0019624	CoVa	41432	CG14724	4890.43	-0.56991	0.0866389	-6.57799	4.76858e-11	1.04085e-09	4.9102e-07
FBgn0039339	CG5116	43081	CG5116	6.40239	-0.569958	0.242026	-2.35495	0.0185253	0.0452458	1
FBgn0264975	Nrg	31792	CG1634	4982.76	-0.57061	0.0930391	-6.13301	8.62314e-10	1.47041e-08	8.87924e-06
FBgn0000459	disco	32579	CG9908	272.196	-0.570983	0.0853709	-6.68827	2.25829e-11	5.28781e-10	2.32536e-07
FBgn0085201	CG34172	5740746	CG34172	7.40325	-0.571233	0.241995	-2.36052	0.0182494	0.0446598	1
FBgn0002772	Mlc1	43323	CG5596	137.013	-0.571478	0.233885	-2.44341	0.0145492	0.0369487	1
FBgn0262737	mub	40436	CG7437	32674.3	-0.571617	0.114401	-4.99661	5.83469e-07	5.31547e-06	0.00600799
FBgn0029915	CG14434	31632	CG14434	181.372	-0.571621	0.101731	-5.61892	1.92156e-08	2.41961e-07	0.000197863
FBgn0033638	CG9005	36243	CG9005	5866.31	-0.571703	0.112701	-5.07272	3.92162e-07	3.71191e-06	0.00403809
FBgn0267912				6911.3	-0.571817	0.110934	-5.15457	2.54209e-07	2.52379e-06	0.00261759
FBgn0005671	Vha55	41550	CG17369	20085.5	-0.572265	0.0601767	-9.50974	1.91139e-21	1.60513e-19	1.96816e-17
FBgn0085387	shakB	33062	CG34358	6890.38	-0.573089	0.147005	-3.89843	9.68166e-05	0.000487751	0.996921
FBgn0000547	ed	33619	CG12676	2843.22	-0.573243	0.0853431	-6.71692	1.85609e-11	4.44863e-10	1.91121e-07
FBgn0031568	CG10019	33600	CG10019	908.716	-0.57343	0.109899	-5.21781	1.81056e-07	1.86723e-06	0.00186433
FBgn0028544	CG16884	34812	CG16884	2.94844	-0.574082	0.223907	-2.56394	0.0103493	0.0277263	NA
FBgn0000046	Act87E	48632	CG18290	72.0732	-0.574172	0.24367	-2.35635	0.0184555	0.0451048	1
FBgn0000346	comt	47091	CG1618	20731.6	-0.574453	0.0531937	-10.7993	3.46918e-27	5.69813e-25	3.57221e-23
FBgn0263456	nwk	39052	CG43479	34815.8	-0.574552	0.0858288	-6.69417	2.16904e-11	5.12179e-10	2.23347e-07
FBgn0037895	CG6723	41368	CG6723	4084.9	-0.574672	0.0831876	-6.90814	4.91056e-12	1.30586e-10	5.0564e-08
FBgn0019985	mGluR	43838	CG11144	8981.07	-0.574778	0.123333	-4.66038	3.1563e-06	2.39652e-05	0.0325005
FBgn0263132	Cht6	31935	CG43374	498.453	-0.575484	0.106384	-5.4095	6.32015e-08	7.1592e-07	0.000650786
FBgn0267471	CR45821		CR45821	12.8965	-0.575764	0.229879	-2.50464	0.0122577	0.0319129	1
FBgn0014391	sun	44046	CG9032	2143.87	-0.576089	0.0752248	-7.65824	1.88505e-14	7.04153e-13	1.94104e-10
FBgn0265882	CR44671		CR44671	2.33093	-0.576115	0.215758	-2.67018	0.007581	0.0214197	NA
FBgn0031021	CG12203	32936	CG12203	1297.66	-0.576182	0.114574	-5.02893	4.93237e-07	4.5604e-06	0.00507886
FBgn0031216	Zir	33165	CG11376	8830.98	-0.576706	0.0843617	-6.83611	8.13726e-12	2.07028e-10	8.37894e-08
FBgn0030033	CG1387	31770	CG1387	4.93691	-0.576942	0.242743	-2.37676	0.0174657	0.0430818	1
FBgn0001142	Gs1	33172	CG2718	5940.11	-0.577146	0.0638927	-9.03305	1.66954e-19	1.15821e-17	1.71913e-15
FBgn0040850	CG15210	50323	CG15210	43.8154	-0.577902	0.164046	-3.5228	0.000427019	0.00180044	1
FBgn0086778	nAChRalpha7	32928	CG32538	18667.8	-0.57884	0.108474	-5.33619	9.49198e-08	1.03734e-06	0.000977389
FBgn0037937	Fer3	41411	CG6913	23.1803	-0.579284	0.207445	-2.79247	0.00523069	0.0155874	1
FBgn0267578	CR45918		CR45918	41.3716	-0.57976	0.20644	-2.80837	0.00497927	0.0149378	1
FBgn0004865	Eip78C	40345	CG18023	3385.61	-0.579766	0.0789416	-7.34424	2.06934e-13	6.64151e-12	2.1308e-09
FBgn0259226	CG42326	35838	CG42326	31.4603	-0.580518	0.212137	-2.73652	0.00620926	0.0180602	1
FBgn0024293	Spn43Ab	45040	CG1865	3707.35	-0.580631	0.0944733	-6.14598	7.94707e-10	1.36555e-08	8.1831e-06
FBgn0263355	CG31688	35314	CG31688	1818.27	-0.5815	0.112733	-5.1582	2.49339e-07	2.48205e-06	0.00256744
FBgn0027790	GV1	38238	CG12023	17.4135	-0.582004	0.220665	-2.6375	0.00835208	0.0231418	1
FBgn0265422	CR44334		CR44334	22.6665	-0.582345	0.217184	-2.68134	0.00733279	0.0208344	1
FBgn0261611	CG42700	36330	CG42700	1376.14	-0.582809	0.0796169	-7.32017	2.47663e-13	7.90328e-12	2.55019e-09
FBgn0265595	CG44422	32063	CG44422	3256.86	-0.582811	0.130228	-4.47532	7.62978e-06	5.20568e-05	0.0785638
FBgn0052369	CG32369	38873	CG32369	2432.57	-0.583612	0.106656	-5.4719	4.45236e-08	5.19628e-07	0.000458459
FBgn0004574	Rop	38493	CG15811	15342.9	-0.583688	0.0519712	-11.231	2.87251e-29	5.34717e-27	2.95782e-25
FBgn0028408	Drep-2	35955	CG1975	4380.09	-0.584133	0.0862456	-6.7729	1.26223e-11	3.1259e-10	1.29971e-07
FBgn0264908	pHCl	39730	CG44099	5295.21	-0.58494	0.146954	-3.98042	6.87926e-05	0.000360556	0.708358
FBgn0033252	CG12769	35770	CG12769	3106.42	-0.585326	0.0992157	-5.89953	3.64537e-09	5.42869e-08	3.75364e-05
FBgn0260487	CG42534	43298	CG42534	71.4995	-0.5859	0.139031	-4.21417	2.50696e-05	0.000149654	0.258142
FBgn0053519	Unc-89	3346201	CG33519	444.143	-0.58678	0.128958	-4.55016	5.36054e-06	3.82079e-05	0.0551974
FBgn0003423	slgA	33117	CG1417	21400.9	-0.587848	0.0555287	-10.5864	3.44631e-26	4.81149e-24	3.54867e-22
FBgn0016691	Oscp	41845	CG4307	5118.61	-0.588156	0.084747	-6.94014	3.91716e-12	1.06449e-10	4.0335e-08
FBgn0033423	CG1809	35981	CG1809	47.5076	-0.588324	0.183733	-3.20206	0.0013645	0.00484275	1
FBgn0028482	CG16857	33635	CG16857	8655	-0.589602	0.087683	-6.72424	1.7651e-11	4.24878e-10	1.81752e-07
FBgn0013972	Gycalpha99B	43493	CG1912	11206.5	-0.58983	0.0733669	-8.03946	9.02344e-16	4.14744e-14	9.29144e-12
FBgn0262730	CG14446	31555	CG14446	12649	-0.589956	0.112192	-5.25843	1.45293e-07	1.53092e-06	0.00149608
FBgn0024963	GluClalpha	42350	CG7535	21289.4	-0.590203	0.104673	-5.63853	1.71505e-08	2.18171e-07	0.000176599
FBgn0001227	Hsp67Ba	39076	CG4167	1608.35	-0.590407	0.0770531	-7.66234	1.82571e-14	6.84273e-13	1.87993e-10
FBgn0265487	mbl	36945	CG33197	9890.05	-0.59132	0.131724	-4.4891	7.15259e-06	4.91045e-05	0.0736502
FBgn0033515	Ir47a	36095	CG12900	5.50912	-0.591321	0.243025	-2.43317	0.0149674	0.0378642	1
FBgn0266347	nAChRalpha4	40521	CG12414	8486.63	-0.591858	0.134237	-4.40905	1.03824e-05	6.82497e-05	0.106908
FBgn0002926	ndl	38738	CG10129	2.41766	-0.594981	0.227669	-2.61336	0.00896579	0.0245328	NA
FBgn0033403	CG13739	35957	CG13739	2834.73	-0.59539	0.125043	-4.76147	1.92187e-06	1.53763e-05	0.0197895
FBgn0261617	nej	43856	CG15319	7381.4	-0.595877	0.125058	-4.76481	1.89032e-06	1.51674e-05	0.0194646
FBgn0264831	CR44039		CR44039	2.95419	-0.596443	0.231564	-2.57572	0.0100032	0.0269218	NA
FBgn0013576	mtd	45467	CG32464	40994.8	-0.597134	0.0915552	-6.52213	6.93173e-11	1.44711e-09	7.1376e-07
FBgn0250789	alpha-Spec	38231	CG1977	38118.8	-0.597638	0.0914577	-6.53458	6.37881e-11	1.34934e-09	6.56827e-07
FBgn0265523	Smr	32225	CG4013	3670.67	-0.597644	0.130119	-4.59305	4.36822e-06	3.21189e-05	0.0449795
FBgn0267975				6424.36	-0.59772	0.0875833	-6.82459	8.81762e-12	2.22815e-10	9.0795e-08
FBgn0040509	ACXB	53427	CG17174	29.6882	-0.598484	0.197635	-3.02824	0.00245985	0.00811642	1
FBgn0053229	CG33229	2768996	CG33229	2098.69	-0.599072	0.118807	-5.04238	4.59774e-07	4.28292e-06	0.0047343
FBgn0261835	CR42767		CR42767	6.1335	-0.599463	0.243496	-2.4619	0.0138205	0.0353247	1
FBgn0002937	ninaB	41678	CG9347	2872.25	-0.600355	0.101599	-5.90908	3.44031e-09	5.17158e-08	3.54249e-05
FBgn0037488	CG14607	40869	CG14607	3.55033	-0.600446	0.2194	-2.73676	0.00620471	0.0180526	NA
FBgn0053100	4EHP	326255	CG33100	6266.25	-0.601707	0.100273	-6.00071	1.96457e-09	3.1168e-08	2.02292e-05
FBgn0054044	CR34044		CR34044	13.7126	-0.602012	0.222178	-2.7096	0.00673647	0.0193418	1
FBgn0031981	CG7466	34099	CG7466	2487.26	-0.60285	0.0990031	-6.0892	1.13474e-09	1.88599e-08	1.16844e-05
FBgn0243514	eater	43262	CG6124	13.244	-0.602856	0.229253	-2.62965	0.00854723	0.0235481	1
FBgn0037521	CG2993	40924	CG2993	23116.8	-0.602962	0.0857861	-7.02866	2.08522e-12	5.92648e-11	2.14715e-08
FBgn0027106	Inx7	33027	CG2977	36.2266	-0.603327	0.18202	-3.31462	0.000917665	0.00344865	1
FBgn0001250	if	32661	CG9623	946.941	-0.60342	0.0924716	-6.52546	6.77927e-11	1.42326e-09	6.98061e-07
FBgn0004449	Ten-m	40464	CG5723	18038.7	-0.604179	0.105076	-5.74993	8.92781e-09	1.22349e-07	9.19296e-05
FBgn0085380	CG34351	5740672	CG34351	3349.04	-0.604246	0.103612	-5.8318	5.48313e-09	7.92452e-08	5.64598e-05
FBgn0051773	CG31773	326159	CG31773	118.771	-0.604817	0.135834	-4.45263	8.48243e-06	5.70381e-05	0.0873435
FBgn0038653	CG18208	42258	CG18208	4174.81	-0.60542	0.12636	-4.79124	1.6575e-06	1.35129e-05	0.0170673
FBgn0029155	Men-b	43936	CG5889	14052.8	-0.606276	0.0579233	-10.4669	1.22634e-25	1.6306e-23	1.26277e-21
FBgn0038173	Adgf-C	41680	CG9345	420.939	-0.606626	0.099618	-6.08952	1.1325e-09	1.88508e-08	1.16614e-05
FBgn0260793	2mit	41616	CG42573	9984.61	-0.608304	0.103382	-5.88406	4.00314e-09	5.91417e-08	4.12204e-05
FBgn0053639	CG33639	32803	CG33639	2028.28	-0.6085	0.0750459	-8.10838	5.13011e-16	2.48044e-14	5.28247e-12
FBgn0035397	CG11486	38369	CG11486	5474.03	-0.608815	0.0822102	-7.40559	1.30567e-13	4.30177e-12	1.34445e-09
FBgn0030331	CG15221	32127	CG15221	25.6218	-0.609486	0.234412	-2.60006	0.00932064	0.025366	1
FBgn0016120	ATPsyn-d	42291	CG6030	4944.65	-0.609565	0.0929537	-6.55773	5.46338e-11	1.16897e-09	5.62564e-07
FBgn0000579	Eno	33351	CG17654	23330.9	-0.611414	0.07569	-8.07788	6.59045e-16	3.10585e-14	6.78618e-12
FBgn0263354	CG42784	326165	CG42784	2744.03	-0.611653	0.139088	-4.39759	1.09458e-05	7.15351e-05	0.112709
FBgn0029761	SK	31456	CG10706	11923.5	-0.611671	0.126349	-4.84114	1.29097e-06	1.07363e-05	0.0132931
FBgn0033673	CG8298	36282	CG8298	1275.56	-0.612353	0.0524832	-11.6676	1.86599e-31	4.2533e-29	1.9214e-27
FBgn0051098	CG31098	43057	CG31098	860.625	-0.613013	0.054322	-11.2848	1.5597e-29	2.95258e-27	1.60602e-25
FBgn0004198	ct	44540	CG11387	5669.6	-0.614308	0.123083	-4.991	6.00672e-07	5.46328e-06	0.00618512
FBgn0015609	CadN	35070	CG7100	12775.4	-0.614563	0.126757	-4.84836	1.24487e-06	1.03916e-05	0.0128184
FBgn0266210	CR44905		CR44905	27.5721	-0.614672	0.196822	-3.12299	0.00179022	0.00615418	1
FBgn0267001	Ten-a	32183	CG42338	16789.4	-0.615454	0.12032	-5.11514	3.13505e-07	3.05241e-06	0.00322816
FBgn0266872	CR45333		CR45333	42.8025	-0.615559	0.205623	-2.99362	0.00275685	0.00897966	1
FBgn0083068	CG33947	26067039	CG33947	405.73	-0.616009	0.0852649	-7.22465	5.02398e-13	1.53432e-11	5.17319e-09
FBgn0025680	cry	42305	CG3772	2150.3	-0.617113	0.148198	-4.1641	3.12583e-05	0.000180893	0.321866
FBgn0029864	CG15894	31574	CG15894	6839.91	-0.617969	0.091415	-6.76004	1.37956e-11	3.379e-10	1.42053e-07
FBgn0052451	SPoCk	40495	CG32451	11595.9	-0.618148	0.106436	-5.80772	6.33294e-09	9.01052e-08	6.52103e-05
FBgn0003295	ru	44856	CG1214	283.851	-0.618298	0.0953721	-6.483	8.99158e-11	1.8529e-09	9.25863e-07
FBgn0051675	CG31675	318879	CG31675	6.69227	-0.61838	0.243296	-2.54168	0.011032	0.0292746	1
FBgn0030612	CG5599	32441	CG5599	172	-0.618446	0.11563	-5.3485	8.86886e-08	9.74005e-07	0.000913226
FBgn0030617	CG9095	32447	CG9095	7.36157	-0.618566	0.243427	-2.54107	0.0110513	0.0293119	1
FBgn0026061	Mipp1	39841	CG4123	203.14	-0.619365	0.146165	-4.23742	2.26098e-05	0.000136061	0.232813
FBgn0039469	TwdlC	43245	CG14254	6.08955	-0.619492	0.243128	-2.548	0.0108342	0.0288318	1
FBgn0032082	CG18088	34219	CG18088	5.12566	-0.620213	0.243412	-2.548	0.0108342	0.0288318	1
FBgn0085432	pan	43769	CG34403	19967	-0.620437	0.130016	-4.77201	1.82398e-06	1.46773e-05	0.0187815
FBgn0030897	Frq1	32797	CG5744	11692.2	-0.620534	0.1396	-4.44508	8.78593e-06	5.89016e-05	0.0904687
FBgn0037525	CG17816	40928	CG17816	16290.3	-0.620872	0.132838	-4.67392	2.95507e-06	2.26217e-05	0.0304283
FBgn0029504	CHES-1-like	31678	CG12690	3606.7	-0.620969	0.107665	-5.76761	8.04028e-09	1.11694e-07	8.27908e-05
FBgn0265082	Cdep	40608	CG44193	18684.7	-0.621023	0.110093	-5.64089	1.69178e-08	2.15948e-07	0.000174202
FBgn0030559	CG13404	32382	CG13404	1005.28	-0.62116	0.0684254	-9.07792	1.10673e-19	7.77429e-18	1.1396e-15
FBgn0033706	Vha36-2	36328	CG13167	6.46542	-0.621259	0.24203	-2.56687	0.0102622	0.0275127	1
FBgn0267161	CR45601		CR45601	8.56635	-0.621541	0.236083	-2.63272	0.00847029	0.0233823	1
FBgn0001098	Gdh	42832	CG5320	9612.7	-0.621791	0.0596683	-10.4208	1.99276e-25	2.54688e-23	2.05194e-21
FBgn0035695	CG10226	38725	CG10226	3148.9	-0.621958	0.096823	-6.42366	1.33038e-10	2.64396e-09	1.3699e-06
FBgn0027339	jim	43924	CG11352	13593.5	-0.622232	0.153345	-4.05772	4.95552e-05	0.000270784	0.51027
FBgn0053514	CG33514	3346239	CG33514	17.038	-0.622376	0.224229	-2.77562	0.00550962	0.0162839	1
FBgn0040255	Ugt86De	53506	CG6653	69.3094	-0.62245	0.243654	-2.55465	0.0106296	0.0283616	1
FBgn0037223	TwdlU		CR14638	12.302	-0.622593	0.230523	-2.70079	0.00691754	0.0197905	1
FBgn0266801	CG45263	50003	CG45263	9977.05	-0.622976	0.105536	-5.90299	3.5698e-09	5.3375e-08	3.67583e-05
FBgn0262952	mt:ND4		CG34085	2714.68	-0.623531	0.224708	-2.77484	0.00552283	0.0163143	1
FBgn0284248				7721.52	-0.624527	0.0869506	-7.18256	6.8419e-13	2.05423e-11	7.04511e-09
FBgn0035948	CG5644	39029	CG5644	689.108	-0.625043	0.125137	-4.99486	5.88788e-07	5.35956e-06	0.00606275
FBgn0267033	mamo	32353	CG45477	4855.96	-0.626721	0.157599	-3.97668	6.98849e-05	0.000365766	0.719605
FBgn0030292	CG11752	32076	CG11752	570.696	-0.626909	0.121494	-5.15998	2.46982e-07	2.46298e-06	0.00254317
FBgn0003392	shi	45928	CG18102	41534.7	-0.626934	0.0860224	-7.28803	3.14527e-13	9.86784e-12	3.23868e-09
FBgn0266046	CR44811		CR44811	7.17872	-0.627039	0.240789	-2.6041	0.0092115	0.0250874	1
FBgn0038902	CG6800	42562	CG6800	60.0604	-0.627801	0.154686	-4.05856	4.93756e-05	0.000269935	0.508421
FBgn0267802				2.27558	-0.628115	0.23138	-2.71464	0.00663479	0.0191088	NA
FBgn0029730	CG12681	31416	CG12681	3.57749	-0.628169	0.233146	-2.69432	0.00705331	0.0201376	NA
FBgn0263995	cpo		CG43738	7775.47	-0.629237	0.125397	-5.01796	5.22221e-07	4.80056e-06	0.00537731
FBgn0270928				13813.6	-0.629452	0.129384	-4.86501	1.14451e-06	9.66949e-06	0.0117851
FBgn0262559	Mdh2	42185	CG7998	8369.51	-0.630557	0.0820672	-7.68343	1.5489e-14	5.86431e-13	1.59491e-10
FBgn0259113	DNApol-alpha180	42553	CG6349	16.5843	-0.631345	0.225125	-2.80442	0.00504069	0.0150896	1
FBgn0040391	CG2854	31219	CG2854	2.74358	-0.631837	0.230575	-2.74027	0.00613886	0.0179021	NA
FBgn0031735	CG11029	33804	CG11029	66.3775	-0.632678	0.198547	-3.18655	0.00143982	0.00507298	1
FBgn0266098	rg	44531	CG44835	744.905	-0.633181	0.136445	-4.64055	3.4749e-06	2.61446e-05	0.0357811
FBgn0031169	CG1494	33102	CG1494	17.2876	-0.633891	0.211761	-2.99343	0.00275865	0.0089829	1
FBgn0039167	CG17786	42879	CG17786	65.7789	-0.633998	0.182429	-3.47532	0.000510245	0.00209917	1
FBgn0035499	Chd64	38490	CG14996	4539.39	-0.634228	0.108734	-5.83287	5.44836e-09	7.89389e-08	5.61017e-05
FBgn0011286	RyR	49090	CG10844	12986.6	-0.634452	0.105458	-6.01618	1.78586e-09	2.85762e-08	1.8389e-05
FBgn0250906	Pgk	33461	CG3127	5673.71	-0.634648	0.0816682	-7.77105	7.78394e-15	3.09327e-13	8.01513e-11
FBgn0265262	Vha68-1	45668	CG12403	24177.2	-0.634889	0.0402669	-15.767	5.24589e-56	5.32648e-53	5.40169e-52
FBgn0016977	spen	44205	CG18497	24294	-0.636073	0.137253	-4.63432	3.58115e-06	2.68622e-05	0.0368751
FBgn0261509	haf	33339	CG14351	1194.82	-0.6367	0.0928265	-6.85903	6.93278e-12	1.80495e-10	7.13868e-08
FBgn0035542	DOR	38543	CG11347	3996	-0.638014	0.0664808	-9.59697	8.23318e-22	7.18409e-20	8.4777e-18
FBgn0014417	CG13397	46386	CG13397	539.863	-0.639115	0.0968566	-6.59857	4.15137e-11	9.19974e-10	4.27467e-07
FBgn0037818	CG6465	41274	CG6465	955.832	-0.639805	0.157148	-4.07135	4.67423e-05	0.000257555	0.481306
FBgn0267276	CR45712		CR45712	3.47118	-0.640044	0.233989	-2.73536	0.00623124	0.0181147	NA
FBgn0263973	jv	318008	CG32397	51.6255	-0.640286	0.19211	-3.33291	0.000859415	0.00326379	1
FBgn0000038	nAChRbeta1	38545	CG11348	32278.6	-0.640334	0.0815636	-7.85073	4.13634e-15	1.70475e-13	4.25919e-11
FBgn0039161	CG13606	42873	CG13606	12.809	-0.641068	0.241437	-2.65522	0.00792576	0.0222363	1
FBgn0259994	CG42492	8674066	CG42492	25159.3	-0.641594	0.106421	-6.02884	1.65141e-09	2.65772e-08	1.70046e-05
FBgn0037705	mura	41145	CG9381	12670	-0.642068	0.115595	-5.55447	2.78451e-08	3.38413e-07	0.000286721
FBgn0004888	Scsalpha	38447	CG1065	5163.77	-0.642076	0.0595483	-10.7824	4.16713e-27	6.64895e-25	4.29089e-23
FBgn0003218	rdgB	32340	CG11111	9373.46	-0.642134	0.115829	-5.54379	2.95995e-08	3.57402e-07	0.000304786
FBgn0266086	CR44828		CR44828	7.77299	-0.643532	0.242543	-2.65327	0.00797166	0.0223371	1
FBgn0034408	sano	37185	CG12758	1435.09	-0.643799	0.084891	-7.58383	3.35494e-14	1.19335e-12	3.45458e-10
FBgn0037003	CG18281	40274	CG18281	13.2425	-0.64432	0.240332	-2.68096	0.00734115	0.0208528	1
FBgn0261710	nocte	31976	CG17255	9389.49	-0.644456	0.11255	-5.72594	1.02861e-08	1.37752e-07	0.000105916
FBgn0265274	Inx3	44266	CG1448	1709.26	-0.646007	0.081585	-7.91821	2.40963e-15	1.03116e-13	2.4812e-11
FBgn0267262	CR45698		CR45698	5.491	-0.646224	0.242941	-2.66	0.00781398	0.0219835	1
FBgn0022702	Cht2	38223	CG2054	11.0491	-0.647335	0.243182	-2.66193	0.00776929	0.0218743	1
FBgn0010473	tutl	46015	CG15427	28807.4	-0.64845	0.111746	-5.80288	6.51869e-09	9.22778e-08	6.71229e-05
FBgn0028866	CG18420	2768924	CG18420	11.732	-0.648956	0.23063	-2.81385	0.00489528	0.0147214	1
FBgn0040102	lectin-24Db	53550	CG2958	16.3288	-0.64915	0.224334	-2.89368	0.00380752	0.0118556	1
FBgn0033958	CG12858	36634	CG12858	16746.4	-0.651078	0.0883021	-7.3733	1.66455e-13	5.43608e-12	1.71399e-09
FBgn0266828	CR45290		CR45290	60.8706	-0.652063	0.158457	-4.11508	3.87053e-05	0.000217564	0.398548
FBgn0261341	verm	40149	CG8756	12.6615	-0.652237	0.235184	-2.77331	0.00554901	0.0163743	1
FBgn0037294	CG12590	40618	CG12590	53.8799	-0.654702	0.182061	-3.59606	0.000323068	0.00140512	1
FBgn0004580	Cbp53E	36905	CG6702	15573.2	-0.655697	0.0911509	-7.19353	6.31388e-13	1.90594e-11	6.5014e-09
FBgn0283531				19.2357	-0.65576	0.220491	-2.97408	0.00293864	0.00948329	1
FBgn0283657				5348.23	-0.657052	0.101814	-6.45347	1.09315e-10	2.21586e-09	1.12562e-06
FBgn0051627	CG31627	318860	CG31627	151.424	-0.657246	0.127102	-5.17101	2.32831e-07	2.34913e-06	0.00239746
FBgn0001134	Grd	39984	CG7446	569.635	-0.657856	0.104601	-6.2892	3.19108e-10	5.86203e-09	3.28585e-06
FBgn0003360	sesB	32007	CG16944	42340.3	-0.658139	0.0608268	-10.8199	2.77123e-27	4.61967e-25	2.85353e-23
FBgn0028704	Nckx30C	45248	CG18660	42284.5	-0.659198	0.122705	-5.3722	7.7782e-08	8.60998e-07	0.000800921
FBgn0028699	Rh50	38589	CG7499	6988.48	-0.660208	0.0652559	-10.1172	4.63399e-24	5.22799e-22	4.77162e-20
FBgn0053199	CG33199	326329	CG33199	364.651	-0.661164	0.181513	-3.64252	0.00026998	0.00120327	1
FBgn0261575	tobi	43072	CG11909	53.0335	-0.662085	0.170803	-3.87631	0.000106052	0.000529264	1
FBgn0033132	Tsp42Ej	35620	CG12143	4124.3	-0.662545	0.056592	-11.7074	1.16818e-31	2.77605e-29	1.20288e-27
FBgn0013812	Dhc93AB	42485	CG3723	188.55	-0.662716	0.113864	-5.82022	5.87695e-09	8.42615e-08	6.0515e-05
FBgn0267181	CR45621		CR45621	314.791	-0.662888	0.155563	-4.26122	2.03317e-05	0.00012355	0.209355
FBgn0029733	CG6927	31419	CG6927	18.9858	-0.664192	0.224049	-2.9645	0.0030318	0.00972771	1
FBgn0259150	CG42265	7354434	CG42265	8811.45	-0.666112	0.0938196	-7.09993	1.24824e-12	3.64964e-11	1.28532e-08
FBgn0000047	Act88F	41885	CG5178	4.87647	-0.666888	0.2411	-2.76602	0.00567447	0.0166697	1
FBgn0261674	CG42709	39453	CG42709	1406.98	-0.667064	0.0696412	-9.57857	9.83957e-22	8.51924e-20	1.01318e-17
FBgn0263846	CG43707	33601	CG43707	10029.7	-0.66885	0.0951912	-7.02638	2.11962e-12	6.00865e-11	2.18258e-08
FBgn0085447	sif	43892	CG34418	8003.95	-0.670063	0.146487	-4.57422	4.77989e-06	3.46921e-05	0.0492185
FBgn0053177	CG33177	32438	CG33177	6.00069	-0.671568	0.24322	-2.76116	0.00575973	0.0168979	1
FBgn0001145	Gs2	32087	CG1743	57655.3	-0.672508	0.0537797	-12.5049	7.02159e-36	2.45075e-33	7.23013e-32
FBgn0035673	CG6602	38691	CG6602	3.50526	-0.672594	0.231468	-2.90578	0.0036634	0.0114644	NA
FBgn0032538	CG16885	34811	CG16885	3.40572	-0.672665	0.224132	-3.00119	0.00268923	0.00879397	NA
FBgn0260995	CG42596	8674044	CG42596	2261.27	-0.675559	0.0788275	-8.57009	1.03408e-17	5.83317e-16	1.0648e-13
FBgn0267439	CR45789		CR45789	57.9921	-0.675759	0.186184	-3.62953	0.000283939	0.00125597	1
FBgn0051235	CG31235	42204	CG31235	832.041	-0.676304	0.10375	-6.51862	7.09582e-11	1.47861e-09	7.30657e-07
FBgn0051354	Hsp70Bbb	50022	CG5834	16.8265	-0.677037	0.232547	-2.9114	0.00359812	0.0112854	1
FBgn0022361	Pur-alpha	43797	CG1507	9678.96	-0.677267	0.114663	-5.90661	3.49213e-09	5.24243e-08	3.59585e-05
FBgn0038761	CG17190	42386	CG17190	34.1265	-0.678297	0.193791	-3.50015	0.000464997	0.00193717	1
FBgn0264438	CR43856		CR43856	44.9722	-0.678416	0.175069	-3.87513	0.00010657	0.000531374	1
FBgn0259677	CG42346	3355160	CG42346	3417.45	-0.679775	0.113278	-6.00097	1.96146e-09	3.1163e-08	2.01972e-05
FBgn0016920	nompC	33768	CG11020	59.0318	-0.681045	0.171912	-3.96159	7.44539e-05	0.000385524	0.766651
FBgn0264307	orb2	39018	CG43782	5592.19	-0.681289	0.153704	-4.43248	9.31556e-06	6.17481e-05	0.0959223
FBgn0260461	Rcd7	40126	CG14098	107.134	-0.682485	0.141635	-4.8186	1.44567e-06	1.19146e-05	0.014886
FBgn0026315	Ugt35a	41334	CG6644	86.6919	-0.682955	0.168468	-4.05391	5.03696e-05	0.000274562	0.518656
FBgn0035797	CG14837	38849	CG14837	22.8459	-0.684722	0.222773	-3.07363	0.00211471	0.00710352	1
FBgn0033702	CG8854	36324	CG8854	10.1034	-0.685648	0.23777	-2.88366	0.00393082	0.0121909	1
FBgn0034151	CG15617	36871	CG15617	4.54979	-0.686918	0.239904	-2.86331	0.00419244	0.0128924	NA
FBgn0038172	Adgf-D	41679	CG9621	3070.57	-0.687027	0.107916	-6.36628	1.93665e-10	3.77495e-09	1.99417e-06
FBgn0250788	beta-Spec	32746	CG5870	34131.9	-0.687137	0.0891793	-7.70511	1.30726e-14	5.00026e-13	1.34608e-10
FBgn0039464	CG6330	43240	CG6330	5611.47	-0.68746	0.0580279	-11.8471	2.22847e-32	5.53107e-30	2.29466e-28
FBgn0036656	CG13026	39868	CG13026	4.29943	-0.68923	0.238796	-2.88627	0.00389841	0.01211	NA
FBgn0033131	CR12842		CR12842	103.289	-0.691483	0.130714	-5.29002	1.22301e-07	1.30591e-06	0.00125933
FBgn0266115	CR44841		CR44841	72.2717	-0.691649	0.172789	-4.00285	6.25834e-05	0.000332795	0.644421
FBgn0052218	CR32218		CR32218	78.4525	-0.691986	0.19134	-3.61653	0.000298582	0.00131139	1
FBgn0053988	Mid1	37953	CG33988	9333.3	-0.692663	0.104445	-6.63181	3.31595e-11	7.48199e-10	3.41444e-07
FBgn0285925				103840	-0.693068	0.0771657	-8.98155	2.66969e-19	1.80714e-17	2.74898e-15
FBgn0034540	Lrt	37342	CG11136	36.8905	-0.693462	0.192139	-3.60917	0.000307177	0.0013428	1
FBgn0038354	CG5404	41901	CG5404	1347.85	-0.693959	0.111519	-6.22277	4.88463e-10	8.70119e-09	5.0297e-06
FBgn0036762	CG7430	39988	CG7430	7331.6	-0.693971	0.071881	-9.65444	4.70745e-22	4.2746e-20	4.84726e-18
FBgn0000116	Argk	39041	CG32031	39412.9	-0.694689	0.0919454	-7.55545	4.17422e-14	1.4615e-12	4.2982e-10
FBgn0052206	CG32206	40105	CG32206	4870.78	-0.694989	0.093478	-7.43479	1.04734e-13	3.50233e-12	1.07845e-09
FBgn0000454	Dip-B	48450	CG9285	1986.29	-0.695416	0.151692	-4.5844	4.55299e-06	3.32586e-05	0.0468821
FBgn0011206	bol	39049	CG4760	11934.9	-0.69557	0.130789	-5.31825	1.04768e-07	1.13607e-06	0.00107879
FBgn0004363	porin	34500	CG6647	20766.9	-0.696223	0.0578493	-12.0351	2.32309e-33	6.0341e-31	2.39209e-29
FBgn0032713	CG17323	35138	CG17323	334.823	-0.696304	0.109413	-6.36398	1.96593e-10	3.81206e-09	2.02432e-06
FBgn0259239	CG42337	40335	CG42337	2625.53	-0.697189	0.102953	-6.77188	1.27119e-11	3.13419e-10	1.30894e-07
FBgn0261722	fwe	39720	CG6151	10309.4	-0.697371	0.0651679	-10.7011	1.00533e-26	1.49714e-24	1.03519e-22
FBgn0260642	Antp	40835	CG1028	29.6386	-0.697429	0.203411	-3.42866	0.000606563	0.00242213	1
FBgn0267385	PyK	42620	CG7070	21347.4	-0.697948	0.0741806	-9.40877	5.01961e-21	3.86648e-19	5.16869e-17
FBgn0266596	CR45121		CR45121	27.444	-0.69822	0.202877	-3.4416	0.000578287	0.00232837	1
FBgn0027785	NP15.6	42282	CG6008	894.235	-0.698899	0.115152	-6.06937	1.28411e-09	2.11537e-08	1.32225e-05
FBgn0027620	Acf1	43751	CG1966	1453.95	-0.700328	0.102602	-6.82565	8.75306e-12	2.21685e-10	9.01303e-08
FBgn0039635	CG11876	43437	CG11876	3556.1	-0.701937	0.103829	-6.76051	1.37504e-11	3.37534e-10	1.41588e-07
FBgn0015519	nAChRalpha3	31767	CG2302	2872.07	-0.702223	0.118391	-5.93138	3.00392e-09	4.57718e-08	3.09313e-05
FBgn0013678	mt:Cyt-b		CG34090	20899.8	-0.702409	0.228042	-3.08017	0.00206881	0.0069724	1
FBgn0267035	CR45479		CR45479	1694.36	-0.703542	0.0868525	-8.10042	5.47691e-16	2.6351e-14	5.63957e-12
FBgn0038804	CG10877	42432	CG10877	24.9136	-0.704423	0.197263	-3.57099	0.000355636	0.00153068	1
FBgn0029979	CG10777	31707	CG10777	6287.91	-0.705451	0.128082	-5.50781	3.63316e-08	4.31689e-07	0.000374106
FBgn0283658				5146.65	-0.705641	0.0367368	-19.208	3.17151e-82	8.85565e-79	3.2657e-78
FBgn0016078	wun	35966	CG8804	1956.06	-0.706635	0.0561445	-12.586	2.52086e-36	9.08243e-34	2.59573e-32
FBgn0266220	CR44915		CR44915	22.1523	-0.706964	0.201551	-3.50762	0.000452139	0.0018942	1
FBgn0038665	CG12269	42271	CG12269	1673.84	-0.70763	0.0779619	-9.07662	1.12003e-19	7.81848e-18	1.15329e-15
FBgn0034911	CG5549	37772	CG5549	4127.88	-0.708266	0.0865059	-8.18749	2.66731e-16	1.36657e-14	2.74653e-12
FBgn0000036	nAChRalpha1	42918	CG5610	5658.4	-0.708437	0.137898	-5.13741	2.78543e-07	2.74343e-06	0.00286816
FBgn0034539	CG11159	37341	CG11159	6.25496	-0.710594	0.242708	-2.92777	0.00341405	0.0107656	1
FBgn0267089	CR45533		CR45533	1105.86	-0.710815	0.124813	-5.69504	1.23345e-08	1.61885e-07	0.000127008
FBgn0039879	Ir100a	43753	CG11575	22.2293	-0.710952	0.223624	-3.17924	0.00147664	0.00519451	1
FBgn0032614	CG13284	35021	CG13284	87.721	-0.711245	0.15832	-4.49246	7.04035e-06	4.85094e-05	0.0724945
FBgn0266817	CR45279		CR45279	11.3922	-0.713561	0.227513	-3.13636	0.00171059	0.00590955	1
FBgn0051708	CG31708	34231	CG31708	1535.72	-0.714175	0.0945069	-7.55686	4.12932e-14	1.4549e-12	4.25196e-10
FBgn0033422	Or45b	35980	CG12931	61.2626	-0.717392	0.155331	-4.61847	3.86576e-06	2.8727e-05	0.0398058
FBgn0030183	CG15309	31949	CG15309	791.6	-0.7175	0.126282	-5.68173	1.33342e-08	1.7362e-07	0.000137302
FBgn0261955	kdn	31579	CG3861	9229.03	-0.71767	0.0709603	-10.1137	4.8044e-24	5.36604e-22	4.94709e-20
FBgn0261794	kcc	37800	CG5594	47633.4	-0.718001	0.0481985	-14.8967	3.46012e-50	2.57641e-47	3.56289e-46
FBgn0262741	MRE23		CR43126	594.392	-0.718088	0.12556	-5.71908	1.07101e-08	1.42576e-07	0.000110282
FBgn0030932	Ggt-1	32839	CG6461	63.0981	-0.718811	0.158448	-4.53657	5.71762e-06	4.0469e-05	0.0588743
FBgn0283451				3205.51	-0.720146	0.107358	-6.70787	1.97483e-11	4.70295e-10	2.03348e-07
FBgn0267322	CR45758		CR45758	337.044	-0.720884	0.143498	-5.02367	5.06932e-07	4.67155e-06	0.00521988
FBgn0052237	CG32237	38584	CG32237	20.0904	-0.721278	0.209713	-3.43936	0.000583094	0.0023435	1
FBgn0265881	CR44670		CR44670	2.93472	-0.722326	0.234501	-3.08026	0.00206818	0.00697238	NA
FBgn0052984	CG32984	34218	CG32984	4.54132	-0.723568	0.243209	-2.97508	0.0029291	0.00945522	NA
FBgn0086758	chinmo	33343	CG31666	4418.19	-0.724754	0.123207	-5.8824	4.04363e-09	5.9661e-08	4.16373e-05
FBgn0035204	CG2277	38148	CG2277	2153.51	-0.726238	0.160081	-4.5367	5.71407e-06	4.0469e-05	0.0588378
FBgn0030452	MFS10	32263	CG4330	37.5147	-0.728148	0.179079	-4.06607	4.7812e-05	0.000262801	0.49232
FBgn0260722	CR42549		CR42549	763.031	-0.728683	0.13088	-5.56756	2.58332e-08	3.16025e-07	0.000266005
FBgn0039313	CG11892	43053	CG11892	414.459	-0.729045	0.159544	-4.56957	4.88725e-06	3.53077e-05	0.050324
FBgn0050052	Obp49a	36399	CG30052	124.611	-0.729403	0.162406	-4.49122	7.08162e-06	4.87035e-05	0.0729194
FBgn0283426				13.7614	-0.729926	0.221816	-3.29068	0.000999464	0.00371358	1
FBgn0003132	Pp1-13C	48531	CG9156	18.9239	-0.730027	0.21777	-3.35228	0.000801497	0.00307944	1
FBgn0031302	CG14340	33287	CG14340	375.375	-0.730251	0.0882784	-8.27214	1.3158e-16	6.93215e-15	1.35488e-12
FBgn0027356	Amph	36383	CG8604	10640.2	-0.732578	0.0913714	-8.01759	1.07841e-15	4.85676e-14	1.11044e-11
FBgn0264386	Ca-alpha1T	31550	CG15899	38163.6	-0.733548	0.117512	-6.2423	4.31191e-10	7.7677e-09	4.43998e-06
FBgn0034022	CG12964	36714	CG12964	28.4746	-0.733597	0.198226	-3.70082	0.000214907	0.000980915	1
FBgn0261705	CG42741	37654	CG42741	87.0224	-0.735422	0.168563	-4.36288	1.28359e-05	8.23935e-05	0.132172
FBgn0031703	CG12512	33766	CG12512	601.824	-0.737302	0.0819786	-8.99383	2.38754e-19	1.626e-17	2.45845e-15
FBgn0082974	snoRNA:Psi28S-3305c		CR34624	12.4072	-0.74014	0.235716	-3.13997	0.00168967	0.00584451	1
FBgn0263385	CR43437		CR43437	15.845	-0.740423	0.222896	-3.32183	0.000894303	0.00337448	1
FBgn0259738	CG42392	7354430	CG42392	837.168	-0.74057	0.152792	-4.84692	1.25394e-06	1.04595e-05	0.0129118
FBgn0034494	CG10444	37294	CG10444	1012.4	-0.740636	0.0974904	-7.59702	3.03033e-14	1.09637e-12	3.12033e-10
FBgn0052591	CG32591	318104	CG32591	5.42324	-0.741414	0.24225	-3.06053	0.00220943	0.00738063	1
FBgn0262855	CG43219	12798437	CG43219	485.237	-0.741627	0.10216	-7.2595	3.8853e-13	1.21215e-11	4.0007e-09
FBgn0040297	Nhe2	35376	CG9256	5078.49	-0.741949	0.129122	-5.74612	9.13145e-09	1.24834e-07	9.40265e-05
FBgn0033705	CG13168	36327	CG13168	56.2439	-0.742396	0.167103	-4.44274	8.88191e-06	5.93736e-05	0.0914571
FBgn0259246	brp	35977	CG42344	35997.9	-0.742918	0.116861	-6.35729	2.05348e-10	3.9612e-09	2.11447e-06
FBgn0264308	CG43778	34738	CG43778	8918.37	-0.745833	0.113096	-6.59469	4.26135e-11	9.42475e-10	4.38791e-07
FBgn0020235	ATPsyn-gamma	43507	CG7610	6201.69	-0.746702	0.0890107	-8.3889	4.90704e-17	2.66052e-15	5.05278e-13
FBgn0037676	CG8861	41109	CG8861	3557.48	-0.74734	0.140951	-5.30212	1.14463e-07	1.23164e-06	0.00117863
FBgn0013334	Sap47	41938	CG8884	42829.2	-0.750344	0.0981425	-7.64546	2.08203e-14	7.70006e-13	2.14387e-10
FBgn0034660	lox2	37485	CG4402	2.17208	-0.750476	0.230535	-3.25536	0.00113249	0.00413493	NA
FBgn0040251	Ugt86Di	53502	CG6658	53.9909	-0.750877	0.191433	-3.92241	8.76671e-05	0.000445678	0.902708
FBgn0085466	CG34437	5740179	CG34437	2.30833	-0.752218	0.229915	-3.27173	0.00106892	0.0039324	NA
FBgn0035998	CG3437	39096	CG3437	240.981	-0.752886	0.111171	-6.77234	1.26712e-11	3.13109e-10	1.30476e-07
FBgn0267469	CR45819		CR45819	6.42863	-0.753341	0.243336	-3.09589	0.00196221	0.00665127	1
FBgn0038008	CG3942	41489	CG3942	4.27591	-0.755147	0.233352	-3.23609	0.00121179	0.00437867	NA
FBgn0267814				4.16912	-0.756353	0.241876	-3.12703	0.00176584	0.0060835	NA
FBgn0020907	Scp2	42015	CG14904	6181.93	-0.75668	0.0815851	-9.27473	1.78068e-20	1.33479e-18	1.83356e-16
FBgn0004595	pros	41363	CG17228	31403.2	-0.757071	0.121995	-6.20576	5.44334e-10	9.60453e-09	5.60501e-06
FBgn0027291	l(1)G0156	32940	CG12233	5561.13	-0.76082	0.0592268	-12.8459	9.07241e-38	3.75296e-35	9.34186e-34
FBgn0039830	CG1746	43693	CG1746	30750.2	-0.763689	0.0439873	-17.3616	1.61213e-67	3.00098e-64	1.66001e-63
FBgn0037841	CG4565	41303	CG4565	94.1361	-0.764525	0.13621	-5.61286	1.99011e-08	2.48908e-07	0.000204921
FBgn0266433	CG45063	19835490	CG45063	3.97273	-0.765079	0.233726	-3.2734	0.00106262	0.00391311	NA
FBgn0026869	Thd1	43796	CG1981	9000.17	-0.765847	0.114381	-6.6956	2.14786e-11	5.08252e-10	2.21165e-07
FBgn0037698	CG16779	41134	CG16779	10195.2	-0.76586	0.11904	-6.43365	1.24575e-10	2.48461e-09	1.28275e-06
FBgn0263220	Hk	31955	CG43388	14201.2	-0.767398	0.126704	-6.0566	1.39025e-09	2.27014e-08	1.43154e-05
FBgn0267538	CR45878		CR45878	6.61758	-0.767868	0.242919	-3.16101	0.00157224	0.00548761	1
FBgn0003435	sm	37254	CG9218	17985.6	-0.771794	0.137799	-5.60088	2.1326e-08	2.65838e-07	0.000219594
FBgn0053136	CG33136	318894	CG33136	2.18088	-0.771889	0.211409	-3.65117	0.000261052	0.00116768	NA
FBgn0261552	ps	44258	CG42670	25889.6	-0.775092	0.124921	-6.20467	5.48116e-10	9.64079e-09	5.64395e-06
FBgn0266730	CR45203		CR45203	6.17528	-0.775965	0.237827	-3.26273	0.00110344	0.00404739	1
FBgn0267233	CR45673		CR45673	11.8503	-0.777751	0.239073	-3.2532	0.00114114	0.00416245	1
FBgn0264602	CR43951		CR43951	17.7263	-0.779442	0.212032	-3.67605	0.000236871	0.00106937	1
FBgn0022774	Oat	40145	CG8782	195.376	-0.780344	0.158105	-4.93561	7.98994e-07	6.98877e-06	0.00822725
FBgn0004516	Gad1	38484	CG14994	46009.6	-0.781236	0.067041	-11.6531	2.21219e-31	4.94158e-29	2.27789e-27
FBgn0028397	Tob	32574	CG9214	7043.31	-0.781257	0.138528	-5.63971	1.70336e-08	2.17179e-07	0.000175395
FBgn0041605	cpx	64877	CG32490	80655.3	-0.781339	0.129848	-6.01736	1.77288e-09	2.84093e-08	1.82554e-05
FBgn0267228	CR45668		CR45668	11.8228	-0.786192	0.232838	-3.37656	0.000733983	0.00285839	1
FBgn0267323	CR45759		CR45759	39.3371	-0.786209	0.197728	-3.97622	7.00204e-05	0.000366304	0.721001
FBgn0083990	sphinx		CR34154	7.36822	-0.78781	0.238121	-3.30844	0.000938183	0.00351394	1
FBgn0051028	CG31028	43586	CG31028	8.11178	-0.788127	0.243234	-3.2402	0.00119445	0.00432162	1
FBgn0050263	stum	37473	CG30263	170.184	-0.78906	0.115119	-6.85431	7.16586e-12	1.84839e-10	7.37868e-08
FBgn0263351	AP-2mu	42642	CG7057	3665.59	-0.791985	0.0562375	-14.0829	4.83977e-45	2.45706e-42	4.98351e-41
FBgn0037228	CG1092	40538	CG1092	96.8869	-0.792571	0.13771	-5.75536	8.64593e-09	1.19071e-07	8.90272e-05
FBgn0004242	Syt1	33473	CG3139	63020.5	-0.793342	0.121201	-6.54567	5.92303e-11	1.2553e-09	6.09894e-07
FBgn0267665	CR46003		CR46003	282.555	-0.794677	0.156398	-5.08111	3.75234e-07	3.57899e-06	0.00386379
FBgn0032406	CG14947	34628	CG14947	11.5495	-0.795068	0.232513	-3.41946	0.00062746	0.00249221	1
FBgn0085430	CG34401	50356	CG34401	4527.84	-0.796731	0.128608	-6.19505	5.82647e-10	1.0216e-08	5.99952e-06
FBgn0013676	mt:CoIII	19893540	CG34074	46219.4	-0.799139	0.220661	-3.62156	0.00029283	0.00128968	1
FBgn0030615	Cyp4s3	32444	CG9081	410.188	-0.800709	0.0987265	-8.11038	5.04629e-16	2.46122e-14	5.19616e-12
FBgn0011211	blw	37617	CG3612	28845.8	-0.80351	0.0770137	-10.4333	1.74633e-25	2.29468e-23	1.7982e-21
FBgn0266348	CR44997		CR44997	129.781	-0.803537	0.153002	-5.2518	1.50619e-07	1.58256e-06	0.00155092
FBgn0032495	CG16820	34730	CG16820	15.7776	-0.803667	0.231085	-3.47779	0.000505566	0.00208518	1
FBgn0038397	CG10185	41953	CG10185	40.8998	-0.805395	0.197128	-4.08565	4.39543e-05	0.000243635	0.452597
FBgn0039810	CG15549	43665	CG15549	3.4933	-0.806939	0.232103	-3.47665	0.000507728	0.00209255	NA
FBgn0032601	yellow-b	35005	CG17914	26.812	-0.812513	0.212802	-3.81817	0.000134444	0.000651457	1
FBgn0038632	CG14301	42235	CG14301	36.9104	-0.812665	0.201908	-4.02492	5.69948e-05	0.000306931	0.586875
FBgn0036730	qjt	39952	CG13732	9.84427	-0.817836	0.235655	-3.47048	0.000519537	0.002131	1
FBgn0040299	Myo28B1	53515	CG6976	102.106	-0.818819	0.149761	-5.46751	4.56401e-08	5.32103e-07	0.000469957
FBgn0036165	chrb	39284	CG7533	9163.64	-0.819181	0.146465	-5.59303	2.23146e-08	2.76924e-07	0.000229773
FBgn0038447	CG14892	42016	CG14892	17.7011	-0.81919	0.215299	-3.8049	0.000141861	0.000681776	1
FBgn0026206	mei-P26	45775	CG12218	12406.5	-0.819848	0.177462	-4.61984	3.84035e-06	2.85572e-05	0.0395441
FBgn0051956	pgant4	261610	CG31956	153.527	-0.823	0.141098	-5.83284	5.44918e-09	7.89389e-08	5.61102e-05
FBgn0037714	CG9396	41156	CG9396	36.5928	-0.823014	0.193719	-4.24849	2.15218e-05	0.000129896	0.22161
FBgn0266627	CR45134		CR45134	30.1759	-0.825477	0.180595	-4.57088	4.85678e-06	3.5133e-05	0.0500103
FBgn0261928	CG42795	41252	CG42795	19158.4	-0.826117	0.131479	-6.28327	3.31525e-10	6.06024e-09	3.41371e-06
FBgn0044050	Ilp3	39151	CG14167	1360.01	-0.826216	0.157671	-5.24014	1.60454e-07	1.67644e-06	0.0016522
FBgn0032021	CG7781	34143	CG7781	11769.2	-0.826332	0.0873079	-9.46457	2.94762e-21	2.35157e-19	3.03517e-17
FBgn0037418	Osi11	40765	CG15596	19.0591	-0.828591	0.232732	-3.56028	0.00037046	0.00158349	1
FBgn0086711	mol	34872	CG4482	80.4075	-0.830472	0.143095	-5.80364	6.48898e-09	9.19739e-08	6.6817e-05
FBgn0001091	Gapdh1	35728	CG12055	7776.42	-0.838406	0.0899181	-9.3241	1.1193e-20	8.4469e-19	1.15254e-16
FBgn0033725	Cpr49Ac	36348	CG8502	3.66399	-0.841695	0.232377	-3.62211	0.00029221	0.00128746	NA
FBgn0000527	e	42521	CG3331	3849.38	-0.848685	0.148891	-5.70004	1.1978e-08	1.57762e-07	0.000123338
FBgn0026314	Ugt35b	41333	CG6649	4491.52	-0.850669	0.225194	-3.77749	0.000158415	0.000752269	1
FBgn0050343	CG30343	246551	CG30343	27.0233	-0.855899	0.192564	-4.44476	8.79895e-06	5.89535e-05	0.0906028
FBgn0263344	CR43425		CR43425	128.887	-0.858589	0.137752	-6.23288	4.57937e-10	8.18352e-09	4.71538e-06
FBgn0030389	CG15927	32193	CG15927	10.1455	-0.859182	0.240618	-3.57073	0.000355989	0.00153113	1
FBgn0013688	mt:srRNA		CR34096	124.369	-0.865594	0.219259	-3.94781	7.88689e-05	0.000405378	0.812113
FBgn0266871	CR45332		CR45332	73.1073	-0.865864	0.210833	-4.10686	4.0107e-05	0.000224539	0.412981
FBgn0026439	Eaat1	34251	CG3747	18713.4	-0.866316	0.0847561	-10.2213	1.5922e-24	1.89184e-22	1.63949e-20
FBgn0013278	Hsp70Bb	44921	CG31359	87.0903	-0.867681	0.22843	-3.79846	0.0001456	0.00069794	1
FBgn0010039	GstD3	48336	CG4381	540.12	-0.86778	0.122747	-7.06964	1.5534e-12	4.48319e-11	1.59954e-08
FBgn0003380	Sh	32780	CG12348	31060.8	-0.869071	0.147444	-5.89425	3.76394e-09	5.59035e-08	3.87573e-05
FBgn0051345	CG31345	41576	CG31345	1361	-0.870542	0.0680518	-12.7923	1.80934e-37	7.21733e-35	1.86308e-33
FBgn0039944	CG17162	5740457	CG17162	71.6661	-0.87261	0.152359	-5.72732	1.02029e-08	1.36802e-07	0.000105059
FBgn0031817	CG9531	33902	CG9531	933.764	-0.873501	0.0705744	-12.377	3.48037e-35	1.1433e-32	3.58374e-31
FBgn0030886	CG12672	32781	CG12672	75.8717	-0.874128	0.140173	-6.23606	4.48741e-10	8.03203e-09	4.62068e-06
FBgn0032946	nrv3	35408	CG8663	46977	-0.878583	0.120166	-7.31141	2.64357e-13	8.41196e-12	2.72208e-09
FBgn0259108	futsch	5740544	CG34387	46010.5	-0.881526	0.125565	-7.02049	2.21088e-12	6.23568e-11	2.27654e-08
FBgn0064227	Rdh	2769007	CG14975	301.093	-0.881557	0.136168	-6.47402	9.54279e-11	1.94851e-09	9.82621e-07
FBgn0266587	CR45112		CR45112	6.4249	-0.882883	0.241705	-3.65272	0.000259473	0.00116108	1
FBgn0062978	CG31808	10178782	CG31808	12195.6	-0.883401	0.0967694	-9.12894	6.91763e-20	4.92121e-18	7.12308e-16
FBgn0010109	dpn	35800	CG8704	26.1709	-0.885472	0.219345	-4.03689	5.41651e-05	0.000293532	0.557738
FBgn0037171	CG14459	40476	CG14459	395.566	-0.887275	0.154281	-5.75103	8.86993e-09	1.21855e-07	9.13337e-05
FBgn0000588	esc	34595	CG14941	576.677	-0.88868	0.153047	-5.80659	6.37584e-09	9.04851e-08	6.56521e-05
FBgn0264310	CR43785		CR43785	16.6967	-0.890049	0.214712	-4.14531	3.39359e-05	0.000193976	0.349438
FBgn0050428	CG30428	246608	CG30428	922.289	-0.890941	0.116419	-7.65288	1.96525e-14	7.31662e-13	2.02362e-10
FBgn0051776	CG31776	33568	CG31776	117.36	-0.895949	0.15594	-5.74546	9.16711e-09	1.25168e-07	9.43937e-05
FBgn0036220	CG5897	39346	CG5897	10.6287	-0.898196	0.242878	-3.69814	0.000217184	0.000990093	1
FBgn0033635	CG7777	36237	CG7777	97.6225	-0.898974	0.131406	-6.84121	7.8526e-12	2.0116e-10	8.08583e-08
FBgn0035241	CG12105	38190	CG12105	38.9683	-0.899142	0.178009	-5.05109	4.39289e-07	4.10923e-06	0.00452336
FBgn0038662	Mpc1	42268	CG14290	990.715	-0.905823	0.0573887	-15.784	4.01054e-56	4.47938e-53	4.12966e-52
FBgn0031630	CG15629	33679	CG15629	59.323	-0.907247	0.178618	-5.07926	3.7891e-07	3.60788e-06	0.00390164
FBgn0015036	Cyp4ae1	31193	CG10755	282.171	-0.910037	0.0956864	-9.51061	1.89539e-21	1.60376e-19	1.95169e-17
FBgn0033769	CG8768	36400	CG8768	514.846	-0.914695	0.0719552	-12.712	5.07136e-37	1.95317e-34	5.22198e-33
FBgn0051626	CG31626	318859	CG31626	29.9329	-0.915835	0.201377	-4.54786	5.41936e-06	3.85289e-05	0.0558032
FBgn0262717	Skeletor	3772559	CG43161	35.3354	-0.919556	0.23151	-3.972	7.12723e-05	0.000371461	0.733891
FBgn0261800	LanB1	34068	CG7123	268.037	-0.922061	0.110081	-8.37618	5.46739e-17	2.95002e-15	5.62978e-13
FBgn0267117	CR45557		CR45557	86.3648	-0.925781	0.172395	-5.37013	7.86786e-08	8.692e-07	0.000810154
FBgn0001224	Hsp23	39077	CG4463	1571.15	-0.926104	0.0900666	-10.2824	8.45672e-25	1.02666e-22	8.70788e-21
FBgn0261836	Msp300	3771968	CG42768	19716	-0.934077	0.140411	-6.65245	2.88253e-11	6.59734e-10	2.96815e-07
FBgn0002921	Atpalpha	48971	CG5670	171710	-0.934799	0.0989668	-9.44558	3.53439e-21	2.77997e-19	3.63936e-17
FBgn0026409	Mpcp	39587	CG4994	21098.8	-0.942435	0.0452387	-20.8325	2.1982e-96	2.45517e-92	2.26349e-92
FBgn0001128	Gpdh	33824	CG9042	8923.61	-0.944408	0.0761039	-12.4095	2.32233e-35	7.86002e-33	2.3913e-31
FBgn0002564	Lsp1gamma	38015	CG6821	13.1813	-0.946795	0.228533	-4.14292	3.42908e-05	0.000195705	0.353093
FBgn0039681	CG7582	43492	CG7582	2379.21	-0.950639	0.0628344	-15.1293	1.03838e-51	8.92125e-49	1.06922e-47
FBgn0051810	CG31810	318955	CG31810	4.42351	-0.95412	0.242088	-3.94121	8.10732e-05	0.000414989	NA
FBgn0037936	CG6908	41410	CG6908	57.9216	-0.956127	0.156218	-6.12046	9.33044e-10	1.58376e-08	9.60755e-06
FBgn0267613	CR45951		CR45951	254.693	-0.956263	0.109127	-8.76285	1.90379e-18	1.16194e-16	1.96033e-14
FBgn0028899	CG31817	260659	CG31817	599.99	-0.957177	0.124813	-7.66887	1.73512e-14	6.52509e-13	1.78665e-10
FBgn0027108	Inx2	31646	CG4590	4473.76	-0.960002	0.109072	-8.80153	1.34958e-18	8.4209e-17	1.38966e-14
FBgn0039915	CG1732	43805	CG1732	15500.9	-0.960044	0.0858479	-11.1831	4.93444e-29	8.88916e-27	5.08099e-25
FBgn0084049	CR41440		CR41440	63.7279	-0.960067	0.220494	-4.35417	1.33574e-05	8.51963e-05	0.137541
FBgn0085638	CG41378	5740475	CG41378	273.681	-0.96012	0.133596	-7.18675	6.63522e-13	1.99754e-11	6.83228e-09
FBgn0284435				1923.18	-0.960539	0.0629352	-15.2624	1.36236e-52	1.26801e-49	1.40282e-48
FBgn0085434	NaCP60E	37981	CG34405	46747.5	-0.962759	0.123273	-7.80995	5.72091e-15	2.30674e-13	5.89082e-11
FBgn0263345	CR43426		CR43426	143.356	-0.966269	0.111367	-8.67642	4.08424e-18	2.41359e-16	4.20555e-14
FBgn0004244	Rdl	39054	CG10537	26877	-0.966564	0.127366	-7.58888	3.22683e-14	1.15514e-12	3.32267e-10
FBgn0015777	nrv2	33953	CG9261	24343.1	-0.975455	0.0964077	-10.118	4.59634e-24	5.22799e-22	4.73285e-20
FBgn0034999	CG3394	37887	CG3394	326.264	-0.977263	0.111572	-8.75904	1.96912e-18	1.19528e-16	2.0276e-14
FBgn0264385	CR43837		CR43837	40.8514	-0.979555	0.175504	-5.5814	2.38596e-08	2.93812e-07	0.000245682
FBgn0037140	CG7442	40437	CG7442	877.93	-0.984528	0.066384	-14.8308	9.26135e-50	6.465e-47	9.53641e-46
FBgn0025620	CG13360	31025	CG13360	54.4495	-0.986213	0.242656	-4.06424	4.81885e-05	0.00026422	0.496197
FBgn0039811	CG15550	43666	CG15550	7.09848	-0.98654	0.239961	-4.11124	3.93531e-05	0.000220761	0.405219
FBgn0016075	vkg	33726	CG16858	7738.27	-0.991886	0.125284	-7.91713	2.43059e-15	1.03615e-13	2.50278e-11
FBgn0035969	CG4476	39056	CG4476	14.0363	-1.00396	0.222009	-4.52215	6.12149e-06	4.29466e-05	0.063033
FBgn0265578	CG44405	19834721	CG44405	19.0023	-1.00929	0.204145	-4.94398	7.6543e-07	6.73687e-06	0.00788164
FBgn0260006	drd	318102	CG33968	158.199	-1.01089	0.152769	-6.61711	3.66289e-11	8.18217e-10	3.77168e-07
FBgn0259151	CG42266	7354431	CG42266	80.6788	-1.024	0.153406	-6.67509	2.47089e-11	5.69017e-10	2.54427e-07
FBgn0051538	CG31538	318790	CG31538	465.212	-1.02681	0.136571	-7.51852	5.5399e-14	1.90973e-12	5.70443e-10
FBgn0001229	Hsp67Bc	39071	CG4190	540.426	-1.02977	0.0795115	-12.9512	2.31249e-38	9.93392e-36	2.38117e-34
FBgn0259145	CG42260	37614	CG42260	2240.89	-1.0391	0.121165	-8.57589	9.83221e-18	5.57442e-16	1.01242e-13
FBgn0028573	prc	43930	CG5700	29.5549	-1.04301	0.217129	-4.80367	1.5578e-06	1.27576e-05	0.0160406
FBgn0266858	CR45319		CR45319	2.48805	-1.04494	0.231231	-4.51905	6.21181e-06	4.34438e-05	NA
FBgn0033268	Obp44a	35789	CG2297	26933.1	-1.04922	0.129559	-8.0984	5.56863e-16	2.64664e-14	5.73402e-12
FBgn0053483	CG33483	2768693	CG33483	57.9271	-1.05512	0.173019	-6.09831	1.07196e-09	1.80583e-08	1.10379e-05
FBgn0033872	CG6329	36529	CG6329	18673.7	-1.05524	0.138904	-7.59689	3.03321e-14	1.09637e-12	3.1233e-10
FBgn0013343	Syx1A	42854	CG31136	5699.87	-1.07319	0.140866	-7.61856	2.56517e-14	9.39358e-13	2.64136e-10
FBgn0267027	CR45471		CR45471	82.3931	-1.07778	0.230792	-4.66993	3.01296e-06	2.30492e-05	0.0310245
FBgn0040508	ACXC	34689	CG5983	148.692	-1.08016	0.134131	-8.05302	8.07763e-16	3.74353e-14	8.31753e-12
FBgn0038130	CG8630	41629	CG8630	61.1899	-1.08395	0.175616	-6.17227	6.73185e-10	1.17298e-08	6.93178e-06
FBgn0265161	CR44230		CR44230	10.4437	-1.08486	0.233409	-4.64789	3.35351e-06	2.53591e-05	0.0345311
FBgn0000451	ect	44135	CG6611	12.3274	-1.08647	0.231231	-4.69866	2.61868e-06	2.03252e-05	0.0269645
FBgn0052985	CG32985	326244	CG32985	6.30575	-1.08754	0.240629	-4.51957	6.19653e-06	4.33641e-05	0.0638057
FBgn0035022	CG11413	37920	CG11413	47.349	-1.08924	0.159991	-6.80814	9.88672e-12	2.48704e-10	1.01804e-07
FBgn0266819	CR45281		CR45281	406.473	-1.09304	0.122808	-8.90035	5.567e-19	3.57344e-17	5.73234e-15
FBgn0032289	CG6431	34476	CG6431	2.15446	-1.09562	0.224193	-4.88694	1.02415e-06	8.7586e-06	NA
FBgn0284408				21719.5	-1.09822	0.104588	-10.5004	8.60118e-26	1.18601e-23	8.85664e-22
FBgn0030593	CG9512	32419	CG9512	855.488	-1.10689	0.205854	-5.37706	7.5712e-08	8.40584e-07	0.000779606
FBgn0267348	LanB2	39118	CG3322	177.179	-1.11379	0.147355	-7.55853	4.07651e-14	1.44084e-12	4.19759e-10
FBgn0010383	Cyp18a1	32858	CG6816	27.1133	-1.11845	0.219509	-5.09522	3.48335e-07	3.34934e-06	0.0035868
FBgn0264255	para	32619	CG9907	28631	-1.12928	0.152412	-7.40938	1.26891e-13	4.19303e-12	1.30659e-09
FBgn0029837	Tsp5D	31540	CG4690	6991.19	-1.13822	0.0570398	-19.9549	1.35885e-88	5.059e-85	1.39921e-84
FBgn0263780	CG17684	3355066	CG17684	1296.31	-1.14303	0.121607	-9.39937	5.48916e-21	4.1992e-19	5.65218e-17
FBgn0033668	CG13188	36276	CG13188	7.24198	-1.14616	0.241511	-4.74581	2.07674e-06	1.64972e-05	0.0213842
FBgn0013686	mt:lrRNA		CR34094	368944	-1.16333	0.235695	-4.93574	7.98464e-07	6.98877e-06	0.00822178
FBgn0037819	CG14688	41275	CG14688	1262.34	-1.16496	0.140343	-8.30077	1.03439e-16	5.47538e-15	1.06511e-12
FBgn0035280	Cpr62Bb	38240	CG13935	10.7887	-1.16969	0.239451	-4.88487	1.03495e-06	8.83068e-06	0.0106569
FBgn0032405	CG14946	34627	CG14946	178.348	-1.17979	0.124146	-9.50324	2.03466e-21	1.68334e-19	2.09509e-17
FBgn0033728	Cpr49Ae	36351	CG8505	22.5979	-1.18538	0.227237	-5.21647	1.82364e-07	1.87899e-06	0.0018778
FBgn0265730	CR44537		CR44537	7.18203	-1.18827	0.242905	-4.89191	9.98628e-07	8.56657e-06	0.0102829
FBgn0263046	CG43341	12798088	CG43341	29.9675	-1.19423	0.195425	-6.11091	9.9066e-10	1.67647e-08	1.02008e-05
FBgn0020372	TM4SF	37786	CG11303	13357.7	-1.20886	0.0718231	-16.8311	1.44434e-63	2.30454e-60	1.48723e-59
FBgn0039325	CG10560	43065	CG10560	46.0401	-1.23286	0.233434	-5.28141	1.28196e-07	1.36234e-06	0.00132003
FBgn0031214	CG11374	33163	CG11374	270.342	-1.28386	0.158085	-8.12132	4.61122e-16	2.25889e-14	4.74817e-12
FBgn0030841	CG8568	32728	CG8568	43.9684	-1.2987	0.184146	-7.05258	1.75626e-12	5.02967e-11	1.80842e-08
FBgn0265814	CR44603		CR44603	71.4757	-1.31049	0.163224	-8.02876	9.84591e-16	4.48853e-14	1.01383e-11
FBgn0267431	CG45784		CG45784	114.428	-1.35843	0.150524	-9.02468	1.8022e-19	1.24252e-17	1.85572e-15
FBgn0266432	CG45062	19835139	CG45062	10.3686	-1.3656	0.236191	-5.78176	7.39211e-09	1.03462e-07	7.61166e-05
FBgn0051973	Cda5	33158	CG31973	1797.07	-1.41858	0.122922	-11.5406	8.23863e-31	1.76956e-28	8.48332e-27
FBgn0001225	Hsp26	39075	CG4183	629.494	-1.50528	0.207868	-7.24153	4.43649e-13	1.36882e-11	4.56826e-09
FBgn0031097	obst-A	33022	CG17052	31.8574	-1.52279	0.200637	-7.58976	3.20495e-14	1.151e-12	3.30014e-10
FBgn0001226	Hsp27	39078	CG4466	165.335	-1.52616	0.19102	-7.98954	1.3544e-15	6.00289e-14	1.39463e-11
FBgn0002526	LanA		CG10236	336.343	-1.55074	0.145629	-10.6486	1.77088e-26	2.5687e-24	1.82348e-22
FBgn0264835	CR44043		CR44043	167.615	-1.61852	0.132089	-12.2532	1.61495e-34	4.87496e-32	1.66291e-30
FBgn0040074	retinin	53564	CG13057	25.0325	-1.62284	0.216932	-7.48088	7.38262e-14	2.51392e-12	7.60188e-10
FBgn0267430	CG45783		CG45783	8.15615	-1.67886	0.233861	-7.17887	7.02903e-13	2.09912e-11	7.23779e-09
FBgn0000299	Cg25C	33727	CG4145	5222.65	-1.97064	0.136285	-14.4597	2.17755e-47	1.21606e-44	2.24223e-43
