# Supplementary material for: MiR-34 inhibits polycomb repressive complex 2 to modulate chaperone expression and promote healthy brain aging
Source: Nat Commun. 2018 Oct 10;9:4188. doi: 10.1038/s41467-018-06592-5 (PMC6180074; doi:10.1038/s41467-018-06592-5)
Supplement: Supplementary file 4 — Supplementary Data 2 [file 41467_2018_6592_MOESM4_ESM.xlsx]

## Sheet: Sheet1
Rank	ensembl	p.value
1	FBgn0031775	9.90702e-08
2	FBgn0040735	5.32488e-07
3	FBgn0029507	5.73766e-07
4	FBgn0040733	4.63119e-06
5	FBgn0030808	6.80696e-06
6	FBgn0030310	7.39151e-06
7	FBgn0030309	8.57921e-06
8	FBgn0001258	1.09724e-05
9	FBgn0033928	1.13007e-05
10	FBgn0030160	1.15688e-05
11	FBgn0015765	1.62278e-05
12	FBgn0039203	1.91442e-05
13	FBgn0086691	2.0222e-05
14	FBgn0039869	2.51755e-05
15	FBgn0038198	2.99982e-05
16	FBgn0038071	3.19587e-05
17	FBgn0034199	3.36128e-05
18	FBgn0262524	4.25573e-05
19	FBgn0035444	4.41415e-05
20	FBgn0043841	4.75194e-05
21	FBgn0033130	6.01985e-05
22	FBgn0030159	6.0761e-05
23	FBgn0033574	8.6864e-05
24	FBgn0038088	8.98496e-05
25	FBgn0028396	9.26598e-05
26	FBgn0037515	0.000102406
27	FBgn0035806	0.000102822
28	FBgn0032897	0.000102994
29	FBgn0261560	0.000107544
30	FBgn0033134	0.00010999
31	FBgn0033205	0.000110861
32	FBgn0011280	0.000113277
33	FBgn0014380	0.000119179
34	FBgn0032849	0.000128319
35	FBgn0010038	0.00013073
36	FBgn0036997	0.000146267
37	FBgn0030482	0.00015432
38	FBgn0038465	0.000162793
39	FBgn0032455	0.000167384
40	FBgn0035049	0.000172789
41	FBgn0029766	0.000186163
42	FBgn0038074	0.000186647
43	FBgn0051955	0.00020605
44	FBgn0051313	0.000207857
45	FBgn0015801	0.000255669
46	FBgn0035498	0.0002595
47	FBgn0053126	0.000273103
48	FBgn0003748	0.000291423
49	FBgn0043578	0.00030266
50	FBgn0086251	0.000309073
51	FBgn0052368	0.000323051
52	FBgn0051777	0.00032786
53	FBgn0034741	0.000329959
54	FBgn0054054	0.000368491
55	FBgn0033885	0.000406507
56	FBgn0034364	0.000407981
57	FBgn0046999	0.000423257
58	FBgn0031561	0.000452814
59	FBgn0039828	0.00046021
60	FBgn0035996	0.000461514
61	FBgn0031701	0.000466984
62	FBgn0053307	0.00051097
63	FBgn0039300	0.000511222
64	FBgn0051778	0.000516508
65	FBgn0039622	0.000523178
66	FBgn0001987	0.000560579
67	FBgn0031307	0.000576987
68	FBgn0032140	0.000604821
69	FBgn0261113	0.000610122
70	FBgn0032810	0.000658954
71	FBgn0038533	0.000673718
72	FBgn0038972	0.00072404
73	FBgn0034407	0.000725943
74	FBgn0031645	0.0007343
75	FBgn0030616	0.000763467
76	FBgn0032670	0.000778682
77	FBgn0025827	0.000803484
78	FBgn0039666	0.000811281
79	FBgn0043806	0.000850549
80	FBgn0267488	0.000858617
81	FBgn0264922	0.00085983
82	FBgn0029833	0.000883261
83	FBgn0004635	0.000914901
84	FBgn0037217	0.000955904
85	FBgn0050151	0.00101461
86	FBgn0053158	0.00104615
87	FBgn0030993	0.00108061
88	FBgn0085256	0.00109079
89	FBgn0040551	0.00111034
90	FBgn0034140	0.00113312
91	FBgn0050026	0.00114123
92	FBgn0020416	0.00118812
93	FBgn0014865	0.00121329
94	FBgn0034394	0.0012881
95	FBgn0027836	0.00136233
96	FBgn0032899	0.00139829
97	FBgn0036101	0.00149088
98	FBgn0035501	0.00150651
99	FBgn0026084	0.00156461
100	FBgn0001225	0.00157557
101	FBgn0259736	0.00158308
102	FBgn0033065	0.00164283
103	FBgn0039024	0.00165899
104	FBgn0036106	0.00167399
105	FBgn0030029	0.00179771
106	FBgn0265413	0.00181714
107	FBgn0037151	0.00182264
108	FBgn0041579	0.00184024
109	FBgn0035904	0.00186575
110	FBgn0038732	0.00188658
111	FBgn0034299	0.00193735
112	FBgn0036428	0.00194279
113	FBgn0044810	0.00195549
114	FBgn0262531	0.0019849
115	FBgn0036787	0.00202171
116	FBgn0012042	0.00213398
117	FBgn0034198	0.0021463
118	FBgn0030207	0.00228415
119	FBgn0029672	0.0023601
120	FBgn0032896	0.00239129
121	FBgn0040582	0.00241405
122	FBgn0032774	0.00243185
123	FBgn0264489	0.00243639
124	FBgn0032906	0.00246716
125	FBgn0034399	0.00246998
126	FBgn0034647	0.00250342
127	FBgn0004797	0.00251402
128	FBgn0013733	0.00255265
129	FBgn0001208	0.00269372
130	FBgn0035346	0.00271443
131	FBgn0000083	0.00272436
132	FBgn0011774	0.0027272
133	FBgn0037290	0.00273325
134	FBgn0037166	0.00276278
135	FBgn0032139	0.00277282
136	FBgn0262656	0.00278788
137	FBgn0039532	0.00282731
138	FBgn0015037	0.00283277
139	FBgn0085261	0.00285908
140	FBgn0034126	0.00286409
141	FBgn0039017	0.00286851
142	FBgn0000244	0.0028763
143	FBgn0036198	0.0029101
144	FBgn0010412	0.0029188
145	FBgn0002525	0.00294187
146	FBgn0003328	0.00296429
147	FBgn0003257	0.00306587
148	FBgn0032770	0.00317677
149	FBgn0033821	0.00317881
150	FBgn0033945	0.00319727
151	FBgn0002948	0.0032189
152	FBgn0015521	0.00333046
153	FBgn0038660	0.00335191
154	FBgn0035193	0.00335222
155	FBgn0030246	0.00335633
156	FBgn0010238	0.00338109
157	FBgn0003965	0.00338704
158	FBgn0050197	0.00341203
159	FBgn0037248	0.0034381
160	FBgn0064237	0.00345284
161	FBgn0019936	0.00368107
162	FBgn0038299	0.00369025
163	FBgn0039359	0.00375464
164	FBgn0010411	0.00382248
165	FBgn0033402	0.0038357
166	FBgn0052103	0.00389732
167	FBgn0039233	0.00392943
168	FBgn0031560	0.00411767
169	FBgn0032961	0.00412144
170	FBgn0086710	0.00413673
171	FBgn0040368	0.00414688
172	FBgn0030912	0.00418456
173	FBgn0261067	0.00419294
174	FBgn0052791	0.00421929
175	FBgn0262954	0.00422895
176	FBgn0038951	0.00428212
177	FBgn0038470	0.00429871
178	FBgn0035089	0.00430307
179	FBgn0052191	0.00432208
180	FBgn0262610	0.004448
181	FBgn0028988	0.00445547
182	FBgn0031117	0.00459042
183	FBgn0001967	0.00462305
184	FBgn0031957	0.00465017
185	FBgn0032472	0.00468563
186	FBgn0010041	0.00469996
187	FBgn0261606	0.00472509
188	FBgn0037328	0.00476637
189	FBgn0036290	0.00483747
190	FBgn0005666	0.00489583
191	FBgn0032772	0.00502618
192	FBgn0052066	0.00502651
193	FBgn0031489	0.00504259
194	FBgn0259209	0.00505576
195	FBgn0004117	0.00506921
196	FBgn0261593	0.00510779
197	FBgn0085354	0.00514877
198	FBgn0033289	0.00515599
199	FBgn0022936	0.00521242
200	FBgn0027329	0.00523734
201	FBgn0029831	0.00526597
202	FBgn0010621	0.00529277
203	FBgn0013771	0.00535574
204	FBgn0036126	0.00537359
205	FBgn0027584	0.00551104
206	FBgn0027348	0.00552268
207	FBgn0000278	0.00556448
208	FBgn0031937	0.00566442
209	FBgn0036876	0.00574895
210	FBgn0035583	0.00586303
211	FBgn0037973	0.0059001
212	FBgn0030870	0.00603475
213	FBgn0005655	0.00617501
214	FBgn0034511	0.00626584
215	FBgn0038733	0.00646975
216	FBgn0030484	0.00649717
217	FBgn0030086	0.00651995
218	FBgn0030244	0.00655831
219	FBgn0000721	0.00658153
220	FBgn0082598	0.00659691
221	FBgn0034468	0.00661422
222	FBgn0266719	0.00670043
223	FBgn0034512	0.00676585
224	FBgn0016684	0.00676677
225	FBgn0029508	0.00677219
226	FBgn0036449	0.00677383
227	FBgn0036277	0.0067821
228	FBgn0010388	0.00682528
229	FBgn0015756	0.00683767
230	FBgn0032456	0.00689848
231	FBgn0000308	0.00693057
232	FBgn0002069	0.00698918
233	FBgn0041180	0.00700311
234	FBgn0031389	0.0070246
235	FBgn0029762	0.00708365
236	FBgn0031145	0.00709582
237	FBgn0046763	0.00716418
238	FBgn0033174	0.00731958
239	FBgn0034330	0.00741023
240	FBgn0028936	0.00757217
241	FBgn0004629	0.00765841
242	FBgn0029093	0.00772332
243	FBgn0015591	0.00776439
244	FBgn0036433	0.00776942
245	FBgn0000044	0.00780822
246	FBgn0014455	0.00782912
247	FBgn0002789	0.00786368
248	FBgn0032213	0.00795526
249	FBgn0030048	0.0079699
250	FBgn0053494	0.007978
251	FBgn0025879	0.00805196
252	FBgn0030158	0.00819938
253	FBgn0037126	0.00826674
254	FBgn0035767	0.00838891
255	FBgn0011661	0.00848855
256	FBgn0039735	0.00866169
257	FBgn0033153	0.00878859
258	FBgn0038774	0.00879944
259	FBgn0031959	0.00879954
260	FBgn0000046	0.00880072
261	FBgn0032900	0.00882419
262	FBgn0039099	0.00898638
263	FBgn0262035	0.00909523
264	FBgn0010894	0.00918822
265	FBgn0037635	0.00928441
266	FBgn0002772	0.00932369
267	FBgn0032377	0.00932839
268	FBgn0025583	0.00975063
269	FBgn0036939	0.00976617
270	FBgn0039102	0.00978249
271	FBgn0033978	0.0098431
272	FBgn0037678	0.00987882
273	FBgn0029937	0.0100741
274	FBgn0040153	0.0100906
275	FBgn0035714	0.0103294
276	FBgn0026015	0.010359
277	FBgn0031629	0.0105016
278	FBgn0022770	0.0105804
279	FBgn0260474	0.0106107
280	FBgn0013767	0.0107139
281	FBgn0030749	0.0107431
282	FBgn0011705	0.0108368
283	FBgn0011277	0.010853
284	FBgn0027342	0.0110118
285	FBgn0034398	0.0110283
286	FBgn0000181	0.0111583
287	FBgn0024222	0.0111697
288	FBgn0051769	0.0113954
289	FBgn0010470	0.0114196
290	FBgn0020513	0.0114201
291	FBgn0031026	0.0114791
292	FBgn0028526	0.0115319
293	FBgn0001218	0.011533
294	FBgn0052801	0.0116399
295	FBgn0033968	0.0117046
296	FBgn0002733	0.0118299
297	FBgn0037874	0.0118596
298	FBgn0003888	0.0118653
299	FBgn0002593	0.0118957
300	FBgn0263706	0.0119141
301	FBgn0039789	0.0119381
302	FBgn0029990	0.0120158
303	FBgn0003891	0.0120512
304	FBgn0034743	0.0121063
305	FBgn0029642	0.0121127
306	FBgn0003274	0.0121752
307	FBgn0011722	0.012209
308	FBgn0040606	0.0122812
309	FBgn0037240	0.0127203
310	FBgn0035142	0.0127215
311	FBgn0005593	0.0127697
312	FBgn0040066	0.0128471
313	FBgn0264291	0.0129546
314	FBgn0035949	0.0130229
315	FBgn0029754	0.0131689
316	FBgn0060296	0.0132187
317	FBgn0035623	0.0132559
318	FBgn0040922	0.0132913
319	FBgn0013325	0.0133177
320	FBgn0037975	0.0134187
321	FBgn0034479	0.0135262
322	FBgn0063494	0.0135352
323	FBgn0039483	0.0135532
324	FBgn0086368	0.0137957
325	FBgn0038277	0.0138336
326	FBgn0034162	0.0139462
327	FBgn0085195	0.0141449
328	FBgn0037279	0.014186
329	FBgn0014037	0.014291
330	FBgn0040007	0.0143024
331	FBgn0000406	0.014348
332	FBgn0031127	0.0148975
333	FBgn0030239	0.014914
334	FBgn0032451	0.0149845
335	FBgn0040941	0.0149916
336	FBgn0035480	0.0150715
337	FBgn0261989	0.0152156
338	FBgn0039302	0.0152248
339	FBgn0010409	0.0152263
340	FBgn0031977	0.0154301
341	FBgn0040602	0.0154316
342	FBgn0030624	0.0156212
343	FBgn0051445	0.0157839
344	FBgn0003139	0.0158002
345	FBgn0033926	0.0158443
346	FBgn0031011	0.0158637
347	FBgn0040837	0.0159914
348	FBgn0020385	0.0161689
349	FBgn0010438	0.0161932
350	FBgn0010278	0.0162505
351	FBgn0040071	0.0164586
352	FBgn0010173	0.0165882
353	FBgn0030027	0.0167067
354	FBgn0040319	0.0167284
355	FBgn0033127	0.0167435
356	FBgn0030425	0.0167876
357	FBgn0029940	0.0168001
358	FBgn0029713	0.0170227
359	FBgn0033820	0.0171222
360	FBgn0035760	0.0172617
361	FBgn0262538	0.0174615
362	FBgn0030991	0.0174662
363	FBgn0053120	0.0174853
364	FBgn0039525	0.0175514
365	FBgn0023541	0.0176999
366	FBgn0053169	0.0180783
367	FBgn0003345	0.0181523
368	FBgn0035977	0.018409
369	FBgn0041182	0.018476
370	FBgn0032390	0.0185659
371	FBgn0038243	0.0186384
372	FBgn0054003	0.0186836
373	FBgn0030798	0.0187522
374	FBgn0030538	0.0188225
375	FBgn0030823	0.0188434
376	FBgn0034761	0.0188864
377	FBgn0038294	0.0190203
378	FBgn0037186	0.0191702
379	FBgn0010504	0.0192476
380	FBgn0260441	0.0192641
381	FBgn0033951	0.0192971
382	FBgn0052532	0.0193158
383	FBgn0010385	0.0193588
384	FBgn0263594	0.019597
385	FBgn0004657	0.0196025
386	FBgn0051184	0.0196065
387	FBgn0038947	0.0196774
388	FBgn0039043	0.0197391
389	FBgn0263740	0.0197565
390	FBgn0037250	0.0198806
391	FBgn0023214	0.0199242
392	FBgn0260855	0.0202759
393	FBgn0030674	0.0202988
394	FBgn0036249	0.020425
395	FBgn0035523	0.020441
396	FBgn0039274	0.0204709
397	FBgn0052280	0.0204792
398	FBgn0053177	0.0205634
399	FBgn0026874	0.020565
400	FBgn0001230	0.0207822
401	FBgn0029929	0.0207856
402	FBgn0022959	0.02079
403	FBgn0261811	0.0208014
404	FBgn0035753	0.021325
405	FBgn0031091	0.021338
406	FBgn0036007	0.0213536
407	FBgn0030370	0.0213578
408	FBgn0259098	0.0216437
409	FBgn0040813	0.0216599
410	FBgn0001226	0.0217181
411	FBgn0011509	0.0218423
412	FBgn0036929	0.0220051
413	FBgn0250871	0.0220343
414	FBgn0026192	0.0221662
415	FBgn0039073	0.0223474
416	FBgn0261393	0.0224698
417	FBgn0259711	0.0225024
418	FBgn0031010	0.0225127
419	FBgn0031643	0.0225702
420	FBgn0011674	0.0225828
421	FBgn0020443	0.0226169
422	FBgn0037750	0.0226464
423	FBgn0031695	0.0228885
424	FBgn0030164	0.0229633
425	FBgn0023514	0.0230923
426	FBgn0030929	0.0231414
427	FBgn0031821	0.0232099
428	FBgn0040918	0.023317
429	FBgn0041627	0.0234164
430	FBgn0015019	0.0234193
431	FBgn0004647	0.0234964
432	FBgn0023000	0.0235212
433	FBgn0051326	0.0235778
434	FBgn0039298	0.0237625
435	FBgn0024897	0.0240865
436	FBgn0030968	0.0241005
437	FBgn0052075	0.0241038
438	FBgn0260936	0.0241058
439	FBgn0025454	0.0242443
440	FBgn0262816	0.0242457
441	FBgn0265597	0.0242507
442	FBgn0037755	0.0243325
443	FBgn0030614	0.0245787
444	FBgn0260748	0.0248065
445	FBgn0050147	0.0248258
446	FBgn0004197	0.024851
447	FBgn0038893	0.0249637
448	FBgn0032218	0.0250969
449	FBgn0015571	0.0251542
450	FBgn0003390	0.0252037
451	FBgn0034365	0.0252111
452	FBgn0029552	0.0252206
453	FBgn0029809	0.0252687
454	FBgn0036030	0.0256039
455	FBgn0003676	0.0256109
456	FBgn0010379	0.0256203
457	FBgn0265935	0.0257189
458	FBgn0086347	0.0259409
459	FBgn0263216	0.0260586
460	FBgn0014000	0.0260667
461	FBgn0037228	0.0261027
462	FBgn0261277	0.0262875
463	FBgn0029952	0.0263133
464	FBgn0033979	0.0265489
465	FBgn0037416	0.0265667
466	FBgn0037354	0.0266233
467	FBgn0020508	0.0266563
468	FBgn0039186	0.0267982
469	FBgn0010078	0.0268288
470	FBgn0266848	0.0268408
471	FBgn0264695	0.0268839
472	FBgn0053262	0.0268893
473	FBgn0010434	0.0270531
474	FBgn0030222	0.0271735
475	FBgn0011695	0.0274025
476	FBgn0035165	0.0274146
477	FBgn0037921	0.027454
478	FBgn0033781	0.0276345
479	FBgn0029944	0.0276878
480	FBgn0083970	0.0277421
481	FBgn0267698	0.0278604
482	FBgn0036825	0.0279794
483	FBgn0002590	0.0281137
484	FBgn0261608	0.0281635
485	FBgn0030795	0.0281933
486	FBgn0022288	0.0282898
487	FBgn0039580	0.028373
488	FBgn0031161	0.0284087
489	FBgn0010341	0.0285377
490	FBgn0039656	0.0285421
491	FBgn0032859	0.0285694
492	FBgn0051469	0.0287786
493	FBgn0266019	0.0288249
494	FBgn0041232	0.0290035
495	FBgn0086447	0.0295012
496	FBgn0027109	0.0297614
497	FBgn0262569	0.0297962
498	FBgn0032151	0.0298188
499	FBgn0032286	0.0298735
500	FBgn0036207	0.030489
501	FBgn0034670	0.0305157
502	FBgn0050438	0.0305227
503	FBgn0013305	0.0305568
504	FBgn0014031	0.0305816
505	FBgn0011293	0.0307808
506	FBgn0029769	0.0310188
507	FBgn0034968	0.0311387
508	FBgn0030715	0.0313316
509	FBgn0040736	0.0313496
510	FBgn0030599	0.0315103
511	FBgn0032785	0.0318071
512	FBgn0039732	0.0318604
513	FBgn0041183	0.0318966
514	FBgn0030748	0.031936
515	FBgn0004926	0.0319397
516	FBgn0030103	0.0319419
517	FBgn0029003	0.0319446
518	FBgn0036761	0.0320923
519	FBgn0263396	0.0321347
520	FBgn0036778	0.032189
521	FBgn0263143	0.0322793
522	FBgn0010415	0.032324
523	FBgn0001256	0.0323792
524	FBgn0035280	0.0326281
525	FBgn0010296	0.0326547
526	FBgn0023129	0.0326796
527	FBgn0038682	0.0328098
528	FBgn0052412	0.0328735
529	FBgn0033740	0.0329187
530	FBgn0034728	0.0330026
531	FBgn0025864	0.0332564
532	FBgn0038838	0.0333075
533	FBgn0030334	0.0333198
534	FBgn0052553	0.033343
535	FBgn0023535	0.033471
536	FBgn0040321	0.0335454
537	FBgn0053510	0.0337344
538	FBgn0010333	0.0337937
539	FBgn0040349	0.0338135
540	FBgn0046687	0.0339255
541	FBgn0003310	0.033968
542	FBgn0261624	0.034033
543	FBgn0040734	0.0341311
544	FBgn0030587	0.0341703
545	FBgn0030846	0.0344517
546	FBgn0034915	0.0344648
547	FBgn0033304	0.0345021
548	FBgn0013307	0.0345037
549	FBgn0032382	0.0346528
550	FBgn0264389	0.0349345
551	FBgn0028670	0.0351009
552	FBgn0039757	0.0351432
553	FBgn0038610	0.0352317
554	FBgn0019929	0.0353566
555	FBgn0038638	0.0355274
556	FBgn0034528	0.0355389
557	FBgn0039731	0.0355468
558	FBgn0000179	0.0356016
559	FBgn0051036	0.0357445
560	FBgn0039593	0.0357567
561	FBgn0029745	0.036207
562	FBgn0029751	0.0364444
563	FBgn0016715	0.0366192
564	FBgn0032820	0.0367162
565	FBgn0003463	0.0369022
566	FBgn0033204	0.0369791
567	FBgn0041160	0.0372277
568	FBgn0052568	0.0374257
569	FBgn0030769	0.0375799
570	FBgn0003867	0.037622
571	FBgn0267330	0.0376302
572	FBgn0058160	0.0376369
573	FBgn0020248	0.0376672
574	FBgn0034335	0.037889
575	FBgn0031700	0.0378956
576	FBgn0039328	0.0379295
577	FBgn0031936	0.0380621
578	FBgn0039130	0.0384683
579	FBgn0033471	0.0385039
580	FBgn0039668	0.0386438
581	FBgn0250904	0.0388411
582	FBgn0017579	0.0391399
583	FBgn0053468	0.0391519
584	FBgn0000042	0.0395289
585	FBgn0259223	0.0397881
586	FBgn0032507	0.0398686
587	FBgn0051658	0.0402389
588	FBgn0265523	0.040286
589	FBgn0013718	0.0403426
590	FBgn0032639	0.0405319
591	FBgn0039713	0.0406881
592	FBgn0032235	0.0407238
593	FBgn0052670	0.0407275
594	FBgn0034276	0.0409811
595	FBgn0026181	0.0413224
596	FBgn0021764	0.0413731
597	FBgn0026403	0.0415105
598	FBgn0002626	0.041523
599	FBgn0260812	0.0415377
600	FBgn0037042	0.0415604
601	FBgn0037181	0.0418989
602	FBgn0063493	0.0419817
603	FBgn0029863	0.0420773
604	FBgn0033459	0.0421265
605	FBgn0028515	0.0421664
606	FBgn0027578	0.0422337
607	FBgn0033683	0.0424277
608	FBgn0000635	0.0424294
609	FBgn0034928	0.0424546
610	FBgn0266000	0.0429026
611	FBgn0030505	0.0429752
612	FBgn0010300	0.0429883
613	FBgn0029964	0.0430423
614	FBgn0034726	0.0431412
615	FBgn0034094	0.0431785
616	FBgn0029996	0.0432847
617	FBgn0039109	0.0434349
618	FBgn0032805	0.0434386
619	FBgn0033659	0.0435036
620	FBgn0031057	0.0436351
621	FBgn0052686	0.0437884
622	FBgn0030608	0.0438952
623	FBgn0052726	0.0440676
624	FBgn0052698	0.0441377
625	FBgn0032253	0.0441387
626	FBgn0005648	0.0442485
627	FBgn0016032	0.0444963
628	FBgn0004855	0.0447808
629	FBgn0040362	0.0448107
630	FBgn0030539	0.0448458
631	FBgn0028746	0.04485
632	FBgn0028675	0.0449797
633	FBgn0030040	0.0449871
634	FBgn0035476	0.0450924
635	FBgn0030157	0.0453051
636	FBgn0040391	0.0453296
637	FBgn0029838	0.0456316
638	FBgn0038100	0.0457426
639	FBgn0085489	0.045839
640	FBgn0010416	0.0458738
641	FBgn0030628	0.0459509
642	FBgn0001941	0.0460703
643	FBgn0040588	0.0461018
644	FBgn0259228	0.0461349
645	FBgn0035957	0.0462626
646	FBgn0031538	0.0464643
647	FBgn0030114	0.0470652
648	FBgn0052718	0.0471592
649	FBgn0000719	0.0471639
650	FBgn0010287	0.0472159
651	FBgn0002645	0.0473707
652	FBgn0014026	0.0474003
653	FBgn0012058	0.0475794
654	FBgn0259242	0.0475961
655	FBgn0000053	0.047663
656	FBgn0037461	0.0476957
657	FBgn0020622	0.047775
658	FBgn0034354	0.0478324
659	FBgn0023170	0.0479922
660	FBgn0003132	0.0481906
661	FBgn0029948	0.0482623
662	FBgn0259789	0.0482999
663	FBgn0030105	0.0483962
664	FBgn0014863	0.0484139
665	FBgn0024912	0.048419
666	FBgn0034638	0.0484773
667	FBgn0035688	0.0490698
668	FBgn0016675	0.0492953
669	FBgn0030028	0.0493247
670	FBgn0020909	0.0494424
671	FBgn0085282	0.0495525
672	FBgn0000644	0.0497898
673	FBgn0038865	0.0500813
674	FBgn0033980	0.0501822
675	FBgn0054015	0.0501996
676	FBgn0052695	0.0502057
677	FBgn0026085	0.0502995
678	FBgn0034329	0.0505753
679	FBgn0043534	0.0506457
680	FBgn0011726	0.0508398
681	FBgn0010435	0.0509126
682	FBgn0003048	0.0509247
683	FBgn0036192	0.0509624
684	FBgn0038981	0.0509739
685	FBgn0262607	0.0511224
686	FBgn0029740	0.0511591
687	FBgn0028984	0.0512923
688	FBgn0030328	0.0514715
689	FBgn0030766	0.0515778
690	FBgn0005427	0.0516543
691	FBgn0037985	0.0524004
692	FBgn0003285	0.0525886
693	FBgn0264750	0.0529044
694	FBgn0026149	0.053026
695	FBgn0030562	0.0531931
696	FBgn0034138	0.0532468
697	FBgn0029706	0.0532542
698	FBgn0033366	0.0532556
699	FBgn0031980	0.053353
700	FBgn0052091	0.053356
701	FBgn0037763	0.0534194
702	FBgn0011747	0.0534543
703	FBgn0010226	0.0535015
704	FBgn0030592	0.053522
705	FBgn0003086	0.0535906
706	FBgn0267408	0.05362
707	FBgn0040871	0.0536661
708	FBgn0262487	0.0537264
709	FBgn0028563	0.0538418
710	FBgn0015828	0.0540084
711	FBgn0029877	0.0540096
712	FBgn0040670	0.0542406
713	FBgn0003741	0.0544559
714	FBgn0031432	0.0544972
715	FBgn0003889	0.0545443
716	FBgn0034362	0.0547161
717	FBgn0000667	0.0548428
718	FBgn0030536	0.0548605
719	FBgn0001105	0.054874
720	FBgn0039682	0.0549202
721	FBgn0053196	0.0550279
722	FBgn0050088	0.0550682
723	FBgn0034156	0.0550684
724	FBgn0030918	0.0551108
725	FBgn0030805	0.0552198
726	FBgn0025741	0.0553406
727	FBgn0030594	0.0553868
728	FBgn0261479	0.055433
729	FBgn0266710	0.0554352
730	FBgn0053329	0.0555389
731	FBgn0029716	0.0556567
732	FBgn0001139	0.0559038
733	FBgn0035795	0.05599
734	FBgn0026372	0.0560741
735	FBgn0003660	0.0562653
736	FBgn0031558	0.0564561
737	FBgn0001186	0.0568647
738	FBgn0032421	0.0568967
739	FBgn0003941	0.0569693
740	FBgn0014465	0.0570013
741	FBgn0039031	0.0570534
742	FBgn0040649	0.0570858
743	FBgn0050154	0.0571614
744	FBgn0029649	0.0573549
745	FBgn0033593	0.0574724
746	FBgn0034187	0.0577052
747	FBgn0054028	0.0577776
748	FBgn0023441	0.0577825
749	FBgn0030521	0.0579139
750	FBgn0266580	0.0579891
751	FBgn0010397	0.0584283
752	FBgn0086450	0.0587176
753	FBgn0045842	0.0587228
754	FBgn0052564	0.0587768
755	FBgn0038880	0.0587975
756	FBgn0265297	0.0588962
757	FBgn0032972	0.0589131
758	FBgn0038449	0.0589418
759	FBgn0031263	0.058964
760	FBgn0034470	0.0592868
761	FBgn0030511	0.0593897
762	FBgn0004169	0.0594755
763	FBgn0030797	0.0596643
764	FBgn0032050	0.0597007
765	FBgn0010316	0.0597349
766	FBgn0036029	0.0597544
767	FBgn0034200	0.0600579
768	FBgn0033640	0.0604102
769	FBgn0040475	0.0605282
770	FBgn0001149	0.0605384
771	FBgn0035985	0.0605659
772	FBgn0034275	0.060669
773	FBgn0034651	0.0607431
774	FBgn0063667	0.060761
775	FBgn0260789	0.0607982
776	FBgn0039155	0.0608737
777	FBgn0003053	0.0609532
778	FBgn0030186	0.0610097
779	FBgn0033453	0.0610643
780	FBgn0039651	0.0611822
781	FBgn0030078	0.0612039
782	FBgn0051832	0.0612514
783	FBgn0035537	0.0612937
784	FBgn0011761	0.0614278
785	FBgn0052625	0.061558
786	FBgn0000357	0.0616598
787	FBgn0030566	0.0617298
788	FBgn0004656	0.061837
789	FBgn0027106	0.061987
790	FBgn0029750	0.0621172
791	FBgn0039665	0.0622977
792	FBgn0036970	0.062303
793	FBgn0036612	0.0623053
794	FBgn0029659	0.0623817
795	FBgn0033875	0.0625427
796	FBgn0029986	0.0626415
797	FBgn0267790	0.0627311
798	FBgn0032587	0.0629773
799	FBgn0000071	0.0630685
800	FBgn0261610	0.0630743
801	FBgn0261573	0.0633284
802	FBgn0035090	0.0633584
803	FBgn0039877	0.0639296
804	FBgn0035789	0.0641029
805	FBgn0029662	0.0641054
806	FBgn0038207	0.0641541
807	FBgn0085466	0.0642088
808	FBgn0015286	0.0642106
809	FBgn0036769	0.0642189
810	FBgn0028663	0.0643651
811	FBgn0054002	0.0643834
812	FBgn0033504	0.0644458
813	FBgn0003870	0.0644515
814	FBgn0052639	0.0646089
815	FBgn0263830	0.0647768
816	FBgn0260012	0.0648777
817	FBgn0036346	0.0650861
818	FBgn0030398	0.0650874
819	FBgn0029133	0.0651116
820	FBgn0033846	0.0652563
821	FBgn0052579	0.0652696
822	FBgn0051549	0.0652946
823	FBgn0026160	0.0654505
824	FBgn0263131	0.0657538
825	FBgn0029961	0.0658344
826	FBgn0087002	0.0658464
827	FBgn0037764	0.0660315
828	FBgn0013263	0.0660507
829	FBgn0030828	0.0661152
830	FBgn0037728	0.066125
831	FBgn0040467	0.0663339
832	FBgn0029752	0.0666786
833	FBgn0002632	0.0668373
834	FBgn0042146	0.067068
835	FBgn0035755	0.0670954
836	FBgn0030015	0.0671736
837	FBgn0027563	0.0673997
838	FBgn0031197	0.0674881
839	FBgn0029945	0.0675457
840	FBgn0036208	0.0675681
841	FBgn0001197	0.0678683
842	FBgn0040732	0.0681335
843	FBgn0051206	0.0682891
844	FBgn0034223	0.0683032
845	FBgn0265274	0.0683064
846	FBgn0260763	0.0685961
847	FBgn0022355	0.0689026
848	FBgn0031458	0.0689634
849	FBgn0028519	0.0690477
850	FBgn0038291	0.0691468
851	FBgn0029656	0.0692495
852	FBgn0034436	0.0693096
853	FBgn0264090	0.0693621
854	FBgn0015621	0.0693912
855	FBgn0033994	0.0696174
856	FBgn0039821	0.0696373
857	FBgn0033661	0.0698399
858	FBgn0038275	0.0699888
859	FBgn0260794	0.0701263
860	FBgn0061196	0.0702191
861	FBgn0052232	0.0703252
862	FBgn0035541	0.0705137
863	FBgn0039462	0.0705862
864	FBgn0011769	0.0707778
865	FBgn0037845	0.0709413
866	FBgn0002121	0.0709616
867	FBgn0031016	0.0710061
868	FBgn0051810	0.0715556
869	FBgn0050035	0.0715891
870	FBgn0040343	0.0717654
871	FBgn0035625	0.0718308
872	FBgn0015778	0.0718649
873	FBgn0031879	0.0722005
874	FBgn0035589	0.0723996
875	FBgn0029763	0.0724057
876	FBgn0085481	0.0724198
877	FBgn0010019	0.0724449
878	FBgn0004034	0.0726262
879	FBgn0266421	0.0726824
880	FBgn0040524	0.073114
881	FBgn0002863	0.0732057
882	FBgn0030859	0.0733235
883	FBgn0029804	0.073423
884	FBgn0035640	0.0734766
885	FBgn0039467	0.0736042
886	FBgn0032787	0.0736936
887	FBgn0030394	0.0740104
888	FBgn0035715	0.0743154
889	FBgn0259984	0.0743165
890	FBgn0003984	0.074353
891	FBgn0030544	0.0744011
892	FBgn0034592	0.0745287
893	FBgn0261260	0.0747524
894	FBgn0005771	0.0747961
895	FBgn0037637	0.0748323
896	FBgn0030607	0.0749613
897	FBgn0002933	0.0751353
898	FBgn0032699	0.0751837
899	FBgn0036121	0.0752608
900	FBgn0030994	0.0752796
901	FBgn0025381	0.0752859
902	FBgn0037236	0.0753059
903	FBgn0033185	0.0753506
904	FBgn0263112	0.0754815
905	FBgn0034967	0.0755343
906	FBgn0033375	0.0756466
907	FBgn0034538	0.075821
908	FBgn0030955	0.0759352
909	FBgn0040509	0.0759459
910	FBgn0039563	0.0760242
911	FBgn0032518	0.0762673
912	FBgn0024289	0.0764533
913	FBgn0259937	0.0765129
914	FBgn0030559	0.0765285
915	FBgn0040907	0.0766149
916	FBgn0000459	0.0766384
917	FBgn0037696	0.0768813
918	FBgn0013432	0.0768841
919	FBgn0037106	0.0771269
920	FBgn0039108	0.0773579
921	FBgn0002577	0.0775245
922	FBgn0263490	0.0775985
923	FBgn0045035	0.0776165
924	FBgn0085367	0.0776803
925	FBgn0031494	0.0780185
926	FBgn0030278	0.0780416
927	FBgn0085225	0.0782742
928	FBgn0034390	0.0784442
929	FBgn0037537	0.0785063
930	FBgn0015572	0.0785465
931	FBgn0036237	0.0786045
932	FBgn0021738	0.0790356
933	FBgn0053092	0.0793222
934	FBgn0011606	0.0793836
935	FBgn0011272	0.0794525
936	FBgn0032285	0.0795064
937	FBgn0031741	0.0795501
938	FBgn0024992	0.0795638
939	FBgn0038878	0.079914
940	FBgn0033079	0.0799988
941	FBgn0053993	0.0800503
942	FBgn0038054	0.0801373
943	FBgn0034417	0.0801687
944	FBgn0264342	0.0802032
945	FBgn0085366	0.0802393
946	FBgn0033468	0.080366
947	FBgn0038076	0.0805279
948	FBgn0030951	0.0806392
949	FBgn0029989	0.0806672
950	FBgn0032084	0.0806939
951	FBgn0030376	0.0809423
952	FBgn0000052	0.0809526
953	FBgn0029987	0.0809797
954	FBgn0030215	0.0810601
955	FBgn0034935	0.0810665
956	FBgn0002868	0.0811462
957	FBgn0004956	0.0813145
958	FBgn0030483	0.0813693
959	FBgn0020300	0.0814504
960	FBgn0033754	0.0814651
961	FBgn0032663	0.0817455
962	FBgn0013949	0.0819414
963	FBgn0003607	0.0819828
964	FBgn0029822	0.0822127
965	FBgn0034717	0.0822385
966	FBgn0033889	0.0823796
967	FBgn0052479	0.0824019
968	FBgn0052732	0.0824223
969	FBgn0036356	0.0826945
970	FBgn0052068	0.0827911
971	FBgn0030899	0.0828042
972	FBgn0010294	0.0828528
973	FBgn0015797	0.0828729
974	FBgn0029911	0.0831666
975	FBgn0038353	0.0834068
976	FBgn0039858	0.08349
977	FBgn0038941	0.0836191
978	FBgn0040528	0.0837167
979	FBgn0013308	0.0838246
980	FBgn0052364	0.0844202
981	FBgn0051076	0.0844407
982	FBgn0035965	0.0844654
983	FBgn0015522	0.0844655
984	FBgn0003942	0.0845114
985	FBgn0035023	0.0846363
986	FBgn0037402	0.0847089
987	FBgn0037503	0.084985
988	FBgn0033374	0.0851555
989	FBgn0038524	0.0851586
990	FBgn0003401	0.085289
991	FBgn0042083	0.085488
992	FBgn0065032	0.0855121
993	FBgn0032773	0.0855341
994	FBgn0039226	0.0857287
995	FBgn0038090	0.0858796
996	FBgn0262716	0.0860353
997	FBgn0030107	0.0861994
998	FBgn0039202	0.0862637
999	FBgn0040371	0.086388
1000	FBgn0040364	0.0864591
1001	FBgn0052580	0.086636
1002	FBgn0003256	0.0867746
1003	FBgn0053252	0.0869895
1004	FBgn0002607	0.0869912
1005	FBgn0033539	0.0870333
1006	FBgn0024733	0.0870833
1007	FBgn0030595	0.08742
1008	FBgn0030241	0.0875904
1009	FBgn0028622	0.0876745
1010	FBgn0010651	0.0877318
1011	FBgn0036782	0.0877358
1012	FBgn0036684	0.0877989
1013	FBgn0030678	0.0878012
1014	FBgn0032230	0.0879349
1015	FBgn0000233	0.088035
1016	FBgn0030262	0.0880731
1017	FBgn0034443	0.0881714
1018	FBgn0038179	0.0882455
1019	FBgn0035737	0.0883325
1020	FBgn0010383	0.088655
1021	FBgn0031720	0.0887437
1022	FBgn0036032	0.0888617
1023	FBgn0024352	0.0889469
1024	FBgn0031736	0.0890041
1025	FBgn0031646	0.0890726
1026	FBgn0031305	0.0894012
1027	FBgn0029887	0.0894308
1028	FBgn0040827	0.0894682
1029	FBgn0030234	0.0895277
1030	FBgn0026751	0.0899137
1031	FBgn0036361	0.0899322
1032	FBgn0029789	0.08998
1033	FBgn0023407	0.0900056
1034	FBgn0010620	0.0901074
1035	FBgn0029114	0.0901674
1036	FBgn0050022	0.0903384
1037	FBgn0030033	0.090389
1038	FBgn0001087	0.09045
1039	FBgn0029882	0.0906035
1040	FBgn0031144	0.0906146
1041	FBgn0035076	0.0907153
1042	FBgn0029148	0.09102
1043	FBgn0040353	0.0911075
1044	FBgn0030354	0.0912067
1045	FBgn0031564	0.0913082
1046	FBgn0036806	0.0916292
1047	FBgn0030543	0.0918118
1048	FBgn0004395	0.0920418
1049	FBgn0002856	0.0921161
1050	FBgn0030697	0.0921278
1051	FBgn0030018	0.0921472
1052	FBgn0030440	0.0921495
1053	FBgn0037288	0.092181
1054	FBgn0010040	0.0921881
1055	FBgn0028990	0.0924245
1056	FBgn0262975	0.0924912
1057	FBgn0029881	0.0926364
1058	FBgn0038200	0.0927335
1059	FBgn0030578	0.0927862
1060	FBgn0030120	0.092917
1061	FBgn0026058	0.0929576
1062	FBgn0260482	0.0929843
1063	FBgn0038795	0.0930127
1064	FBgn0035868	0.0930873
1065	FBgn0044051	0.0934144
1066	FBgn0031972	0.0934749
1067	FBgn0029753	0.0935557
1068	FBgn0003189	0.0939943
1069	FBgn0029639	0.0940105
1070	FBgn0025800	0.0943123
1071	FBgn0004456	0.0944076
1072	FBgn0030443	0.0944177
1073	FBgn0035720	0.0945955
1074	FBgn0051217	0.0946169
1075	FBgn0036529	0.0948377
1076	FBgn0036059	0.0948543
1077	FBgn0085357	0.0948722
1078	FBgn0051826	0.0949447
1079	FBgn0085321	0.0950846
1080	FBgn0086779	0.0951013
1081	FBgn0050288	0.0951249
1082	FBgn0040350	0.0954267
1083	FBgn0037502	0.0954945
1084	FBgn0031111	0.0963563
1085	FBgn0032493	0.0965263
1086	FBgn0011822	0.0965677
1087	FBgn0038953	0.0966491
1088	FBgn0003507	0.0969107
1089	FBgn0034837	0.0970489
1090	FBgn0025641	0.0970914
1091	FBgn0083940	0.0971318
1092	FBgn0033129	0.0971528
1093	FBgn0030338	0.0972787
1094	FBgn0261963	0.0972833
1095	FBgn0031322	0.0976026
1096	FBgn0033421	0.0977506
1097	FBgn0051207	0.0978114
1098	FBgn0266410	0.0979585
1099	FBgn0034312	0.0982869
1100	FBgn0261703	0.0984059
1101	FBgn0038450	0.0986734
1102	FBgn0085257	0.0987051
1103	FBgn0052179	0.0987192
1104	FBgn0039029	0.0988316
1105	FBgn0037714	0.0988821
1106	FBgn0026174	0.0989016
1107	FBgn0001085	0.0989747
1108	FBgn0037583	0.0990718
1109	FBgn0031171	0.0991101
1110	FBgn0010424	0.0991217
1111	FBgn0040905	0.099139
1112	FBgn0010280	0.0994304
1113	FBgn0051453	0.0995645
1114	FBgn0037312	0.0995855
1115	FBgn0030104	0.0997617
1116	FBgn0015550	0.0997787
1117	FBgn0047178	0.100139
1118	FBgn0038183	0.100167
1119	FBgn0051730	0.100543
1120	FBgn0030954	0.100653
1121	FBgn0050145	0.10083
1122	FBgn0250746	0.100864
1123	FBgn0038858	0.100875
1124	FBgn0034012	0.100912
1125	FBgn0028862	0.100976
1126	FBgn0033919	0.100981
1127	FBgn0261444	0.100986
1128	FBgn0032836	0.101157
1129	FBgn0028743	0.101173
1130	FBgn0038210	0.101218
1131	FBgn0037462	0.101471
1132	FBgn0052712	0.101516
1133	FBgn0036009	0.101686
1134	FBgn0053289	0.101937
1135	FBgn0041102	0.102121
1136	FBgn0032346	0.102298
1137	FBgn0052569	0.102392
1138	FBgn0028886	0.102657
1139	FBgn0052296	0.10277
1140	FBgn0262357	0.102887
1141	FBgn0029778	0.103094
1142	FBgn0085446	0.103115
1143	FBgn0038250	0.103338
1144	FBgn0050083	0.103378
1145	FBgn0030389	0.103485
1146	FBgn0036547	0.103486
1147	FBgn0050502	0.103631
1148	FBgn0034435	0.103829
1149	FBgn0033519	0.104086
1150	FBgn0030570	0.104134
1151	FBgn0030964	0.104208
1152	FBgn0031155	0.104219
1153	FBgn0033139	0.104232
1154	FBgn0026196	0.104421
1155	FBgn0031975	0.104452
1156	FBgn0051128	0.10451
1157	FBgn0003268	0.104729
1158	FBgn0051718	0.104771
1159	FBgn0014189	0.104991
1160	FBgn0038567	0.105254
1161	FBgn0039798	0.105458
1162	FBgn0266437	0.105463
1163	FBgn0050016	0.105537
1164	FBgn0031108	0.10562
1165	FBgn0030167	0.105945
1166	FBgn0033970	0.10623
1167	FBgn0029170	0.106481
1168	FBgn0013773	0.106509
1169	FBgn0030925	0.106604
1170	FBgn0027617	0.106633
1171	FBgn0003997	0.106758
1172	FBgn0039373	0.106778
1173	FBgn0038535	0.106806
1174	FBgn0020304	0.107108
1175	FBgn0085359	0.107144
1176	FBgn0015663	0.107228
1177	FBgn0053458	0.107408
1178	FBgn0039495	0.107566
1179	FBgn0051230	0.107599
1180	FBgn0035876	0.107642
1181	FBgn0037368	0.107655
1182	FBgn0030451	0.107728
1183	FBgn0032867	0.107795
1184	FBgn0039941	0.107843
1185	FBgn0001280	0.108031
1186	FBgn0014427	0.108322
1187	FBgn0029949	0.108404
1188	FBgn0029765	0.108436
1189	FBgn0033507	0.10854
1190	FBgn0030449	0.10872
1191	FBgn0038789	0.108733
1192	FBgn0039529	0.108852
1193	FBgn0038114	0.109014
1194	FBgn0036332	0.109015
1195	FBgn0038727	0.10904
1196	FBgn0038018	0.109056
1197	FBgn0026388	0.10917
1198	FBgn0040322	0.109269
1199	FBgn0030174	0.109339
1200	FBgn0034622	0.109553
1201	FBgn0085294	0.109561
1202	FBgn0037351	0.109787
1203	FBgn0064225	0.109905
1204	FBgn0030926	0.109938
1205	FBgn0033775	0.110031
1206	FBgn0038965	0.110073
1207	FBgn0029816	0.110083
1208	FBgn0003459	0.110102
1209	FBgn0050355	0.110471
1210	FBgn0052816	0.110616
1211	FBgn0039238	0.110625
1212	FBgn0014141	0.110723
1213	FBgn0067861	0.110817
1214	FBgn0051380	0.110902
1215	FBgn0034447	0.110948
1216	FBgn0052643	0.110982
1217	FBgn0038545	0.110986
1218	FBgn0033439	0.111177
1219	FBgn0030336	0.111343
1220	FBgn0036880	0.111588
1221	FBgn0050098	0.111951
1222	FBgn0051089	0.11213
1223	FBgn0259745	0.112136
1224	FBgn0033015	0.112303
1225	FBgn0040385	0.112614
1226	FBgn0031907	0.112632
1227	FBgn0021767	0.112655
1228	FBgn0030344	0.112676
1229	FBgn0015320	0.112681
1230	FBgn0265598	0.112682
1231	FBgn0000094	0.112872
1232	FBgn0031268	0.113062
1233	FBgn0001090	0.113091
1234	FBgn0260632	0.113097
1235	FBgn0030684	0.11326
1236	FBgn0031694	0.113548
1237	FBgn0038196	0.11359
1238	FBgn0036556	0.114009
1239	FBgn0027783	0.114009
1240	FBgn0051988	0.114158
1241	FBgn0025286	0.114281
1242	FBgn0028570	0.114302
1243	FBgn0039800	0.114407
1244	FBgn0083975	0.114419
1245	FBgn0037213	0.11445
1246	FBgn0015558	0.114553
1247	FBgn0026263	0.11457
1248	FBgn0030524	0.114648
1249	FBgn0035138	0.114725
1250	FBgn0037417	0.115043
1251	FBgn0041709	0.115049
1252	FBgn0039638	0.115138
1253	FBgn0038422	0.115631
1254	FBgn0028418	0.115831
1255	FBgn0040102	0.116161
1256	FBgn0038235	0.116269
1257	FBgn0026197	0.116604
1258	FBgn0045470	0.11703
1259	FBgn0034322	0.117061
1260	FBgn0053337	0.117454
1261	FBgn0051956	0.117735
1262	FBgn0266916	0.118179
1263	FBgn0040352	0.118381
1264	FBgn0014163	0.118385
1265	FBgn0035252	0.118783
1266	FBgn0030477	0.118871
1267	FBgn0029878	0.118983
1268	FBgn0015805	0.119019
1269	FBgn0011837	0.119111
1270	FBgn0016131	0.119133
1271	FBgn0042205	0.119281
1272	FBgn0025387	0.119321
1273	FBgn0032613	0.119819
1274	FBgn0035791	0.119835
1275	FBgn0039613	0.119935
1276	FBgn0051244	0.119973
1277	FBgn0030224	0.119999
1278	FBgn0262537	0.120216
1279	FBgn0039676	0.120258
1280	FBgn0005683	0.12033
1281	FBgn0039637	0.120638
1282	FBgn0039039	0.120693
1283	FBgn0052529	0.120833
1284	FBgn0032287	0.121028
1285	FBgn0003495	0.121049
1286	FBgn0039864	0.121062
1287	FBgn0040365	0.121351
1288	FBgn0001320	0.121479
1289	FBgn0030429	0.121489
1290	FBgn0038398	0.121515
1291	FBgn0032987	0.121901
1292	FBgn0038043	0.122119
1293	FBgn0028974	0.122414
1294	FBgn0034462	0.122665
1295	FBgn0002561	0.122807
1296	FBgn0000370	0.122821
1297	FBgn0030305	0.122871
1298	FBgn0023076	0.122895
1299	FBgn0039714	0.122941
1300	FBgn0036008	0.122956
1301	FBgn0263511	0.122976
1302	FBgn0050409	0.122982
1303	FBgn0045866	0.123142
1304	FBgn0036808	0.123178
1305	FBgn0030460	0.123303
1306	FBgn0050413	0.123367
1307	FBgn0262889	0.123372
1308	FBgn0035636	0.123471
1309	FBgn0033573	0.123552
1310	FBgn0063496	0.123692
1311	FBgn0038746	0.123756
1312	FBgn0036691	0.123776
1313	FBgn0031324	0.123955
1314	FBgn0266758	0.124048
1315	FBgn0262009	0.124249
1316	FBgn0025456	0.124545
1317	FBgn0031118	0.124633
1318	FBgn0264693	0.124738
1319	FBgn0026323	0.124774
1320	FBgn0036040	0.124904
1321	FBgn0043550	0.124994
1322	FBgn0035563	0.125231
1323	FBgn0013763	0.125236
1324	FBgn0020415	0.125302
1325	FBgn0033949	0.125457
1326	FBgn0029730	0.125475
1327	FBgn0030320	0.125703
1328	FBgn0039023	0.125748
1329	FBgn0261647	0.12576
1330	FBgn0027556	0.12579
1331	FBgn0259935	0.125804
1332	FBgn0011279	0.12599
1333	FBgn0004687	0.126367
1334	FBgn0039315	0.126515
1335	FBgn0039849	0.12653
1336	FBgn0003279	0.127179
1337	FBgn0036299	0.12802
1338	FBgn0261602	0.128101
1339	FBgn0004569	0.128187
1340	FBgn0051933	0.128216
1341	FBgn0263109	0.12827
1342	FBgn0038889	0.128287
1343	FBgn0032040	0.128377
1344	FBgn0032968	0.128404
1345	FBgn0036735	0.128882
1346	FBgn0028543	0.128958
1347	FBgn0029723	0.129497
1348	FBgn0022349	0.129588
1349	FBgn0032298	0.129778
1350	FBgn0038365	0.129778
1351	FBgn0039434	0.129865
1352	FBgn0037422	0.129998
1353	FBgn0031373	0.130031
1354	FBgn0045486	0.130088
1355	FBgn0031973	0.130191
1356	FBgn0030183	0.130325
1357	FBgn0003943	0.1308
1358	FBgn0003358	0.130818
1359	FBgn0050093	0.130969
1360	FBgn0051446	0.131043
1361	FBgn0051759	0.131105
1362	FBgn0036826	0.13118
1363	FBgn0030775	0.131248
1364	FBgn0004864	0.131276
1365	FBgn0053493	0.131801
1366	FBgn0051259	0.132012
1367	FBgn0030759	0.13202
1368	FBgn0032634	0.132394
1369	FBgn0037832	0.132461
1370	FBgn0051788	0.132467
1371	FBgn0038163	0.132569
1372	FBgn0261803	0.132685
1373	FBgn0050499	0.132798
1374	FBgn0034491	0.132883
1375	FBgn0039273	0.133047
1376	FBgn0002641	0.133098
1377	FBgn0039673	0.133114
1378	FBgn0036271	0.133535
1379	FBgn0039124	0.133701
1380	FBgn0037133	0.133891
1381	FBgn0023477	0.13404
1382	FBgn0031531	0.134178
1383	FBgn0026080	0.134192
1384	FBgn0032416	0.134209
1385	FBgn0039611	0.134225
1386	FBgn0038205	0.134294
1387	FBgn0010431	0.134523
1388	FBgn0053773	0.134651
1389	FBgn0035186	0.134691
1390	FBgn0029681	0.134698
1391	FBgn0036416	0.134888
1392	FBgn0029892	0.134975
1393	FBgn0040392	0.13528
1394	FBgn0034139	0.1357
1395	FBgn0035770	0.135733
1396	FBgn0031449	0.135813
1397	FBgn0033221	0.135823
1398	FBgn0261976	0.135906
1399	FBgn0038866	0.13603
1400	FBgn0030663	0.136079
1401	FBgn0050401	0.136269
1402	FBgn0259241	0.136497
1403	FBgn0010329	0.136576
1404	FBgn0029589	0.13675
1405	FBgn0001187	0.136795
1406	FBgn0262801	0.136976
1407	FBgn0026389	0.137038
1408	FBgn0085478	0.13714
1409	FBgn0040232	0.137211
1410	FBgn0030088	0.137303
1411	FBgn0038197	0.137329
1412	FBgn0014395	0.137411
1413	FBgn0001981	0.137441
1414	FBgn0003996	0.137518
1415	FBgn0004859	0.137566
1416	FBgn0005624	0.137862
1417	FBgn0036584	0.137896
1418	FBgn0053958	0.138036
1419	FBgn0030761	0.138206
1420	FBgn0000395	0.13824
1421	FBgn0047199	0.138324
1422	FBgn0034165	0.138505
1423	FBgn0000250	0.13852
1424	FBgn0040514	0.138523
1425	FBgn0039167	0.138616
1426	FBgn0038371	0.13892
1427	FBgn0051755	0.138996
1428	FBgn0041194	0.139039
1429	FBgn0037322	0.139071
1430	FBgn0037456	0.139244
1431	FBgn0038787	0.139381
1432	FBgn0026754	0.139792
1433	FBgn0038874	0.139854
1434	FBgn0039875	0.139859
1435	FBgn0038930	0.139943
1436	FBgn0261278	0.140085
1437	FBgn0038934	0.14022
1438	FBgn0030563	0.140295
1439	FBgn0002862	0.14051
1440	FBgn0034304	0.140627
1441	FBgn0051821	0.140637
1442	FBgn0035911	0.140662
1443	FBgn0034687	0.140666
1444	FBgn0030683	0.140676
1445	FBgn0013983	0.140724
1446	FBgn0034382	0.140764
1447	FBgn0063495	0.140834
1448	FBgn0040068	0.140858
1449	FBgn0039487	0.140971
1450	FBgn0086917	0.141116
1451	FBgn0039752	0.141269
1452	FBgn0037227	0.141404
1453	FBgn0051735	0.141548
1454	FBgn0066293	0.141551
1455	FBgn0262821	0.142508
1456	FBgn0031164	0.142523
1457	FBgn0038772	0.142561
1458	FBgn0032322	0.142652
1459	FBgn0039250	0.143065
1460	FBgn0040323	0.143146
1461	FBgn0261293	0.14366
1462	FBgn0016756	0.143768
1463	FBgn0037620	0.143967
1464	FBgn0265137	0.144146
1465	FBgn0263117	0.144216
1466	FBgn0040531	0.144493
1467	FBgn0035491	0.144881
1468	FBgn0011754	0.144947
1469	FBgn0029811	0.145337
1470	FBgn0263199	0.145416
1471	FBgn0030540	0.145487
1472	FBgn0050187	0.145965
1473	FBgn0032156	0.146162
1474	FBgn0037007	0.146233
1475	FBgn0031970	0.146291
1476	FBgn0031886	0.146295
1477	FBgn0030034	0.146367
1478	FBgn0263005	0.146496
1479	FBgn0033548	0.146567
1480	FBgn0262057	0.146586
1481	FBgn0029661	0.146666
1482	FBgn0039705	0.146755
1483	FBgn0053258	0.147022
1484	FBgn0085421	0.147116
1485	FBgn0050087	0.147218
1486	FBgn0036783	0.147319
1487	FBgn0036111	0.147365
1488	FBgn0052687	0.147493
1489	FBgn0031692	0.147938
1490	FBgn0061476	0.147967
1491	FBgn0032768	0.148122
1492	FBgn0031457	0.148212
1493	FBgn0039114	0.148248
1494	FBgn0250819	0.148278
1495	FBgn0004606	0.148509
1496	FBgn0029606	0.148545
1497	FBgn0053725	0.148677
1498	FBgn0011586	0.148964
1499	FBgn0000259	0.14901
1500	FBgn0033645	0.149205
1501	FBgn0031337	0.149373
1502	FBgn0050378	0.149642
1503	FBgn0259728	0.149673
1504	FBgn0030316	0.149783
1505	FBgn0025595	0.14985
1506	FBgn0030529	0.150205
1507	FBgn0044049	0.150462
1508	FBgn0262732	0.150792
1509	FBgn0037012	0.151112
1510	FBgn0267795	0.151354
1511	FBgn0039378	0.151388
1512	FBgn0031378	0.151586
1513	FBgn0034471	0.151613
1514	FBgn0011670	0.151839
1515	FBgn0035582	0.152093
1516	FBgn0036206	0.152182
1517	FBgn0036139	0.152182
1518	FBgn0261446	0.152211
1519	FBgn0037680	0.152281
1520	FBgn0031822	0.152345
1521	FBgn0003300	0.152399
1522	FBgn0024321	0.15246
1523	FBgn0032079	0.152501
1524	FBgn0037636	0.152519
1525	FBgn0002936	0.152861
1526	FBgn0053642	0.153381
1527	FBgn0036816	0.153435
1528	FBgn0003028	0.153973
1529	FBgn0023495	0.15408
1530	FBgn0265048	0.154198
1531	FBgn0085410	0.154315
1532	FBgn0031799	0.154347
1533	FBgn0037756	0.154446
1534	FBgn0036066	0.154726
1535	FBgn0051321	0.155111
1536	FBgn0040942	0.155223
1537	FBgn0038158	0.155489
1538	FBgn0034327	0.155508
1539	FBgn0031129	0.155518
1540	FBgn0045443	0.155771
1541	FBgn0066101	0.156108
1542	FBgn0031220	0.156292
1543	FBgn0035917	0.156398
1544	FBgn0011284	0.156685
1545	FBgn0053469	0.156775
1546	FBgn0035427	0.157353
1547	FBgn0263233	0.157369
1548	FBgn0011824	0.15751
1549	FBgn0029836	0.157677
1550	FBgn0259677	0.157751
1551	FBgn0038639	0.1578
1552	FBgn0035243	0.15802
1553	FBgn0030588	0.158087
1554	FBgn0015546	0.15828
1555	FBgn0033458	0.158311
1556	FBgn0037069	0.158318
1557	FBgn0040743	0.158548
1558	FBgn0001138	0.158613
1559	FBgn0010328	0.158703
1560	FBgn0053639	0.15938
1561	FBgn0034489	0.159459
1562	FBgn0038918	0.159623
1563	FBgn0036082	0.159745
1564	FBgn0259211	0.160153
1565	FBgn0039768	0.160709
1566	FBgn0022702	0.16082
1567	FBgn0260658	0.161093
1568	FBgn0034067	0.161275
1569	FBgn0042206	0.161445
1570	FBgn0033699	0.161517
1571	FBgn0030824	0.161823
1572	FBgn0034325	0.161862
1573	FBgn0085453	0.162087
1574	FBgn0053998	0.162115
1575	FBgn0036302	0.162201
1576	FBgn0085370	0.162285
1577	FBgn0001977	0.162359
1578	FBgn0052626	0.162456
1579	FBgn0034897	0.162476
1580	FBgn0051815	0.162501
1581	FBgn0031466	0.162501
1582	FBgn0038783	0.162886
1583	FBgn0035325	0.16298
1584	FBgn0035344	0.163048
1585	FBgn0028331	0.16332
1586	FBgn0031497	0.163336
1587	FBgn0014033	0.163827
1588	FBgn0262366	0.163834
1589	FBgn0026144	0.163924
1590	FBgn0259163	0.163987
1591	FBgn0015774	0.164024
1592	FBgn0263072	0.164056
1593	FBgn0051495	0.164056
1594	FBgn0040257	0.16406
1595	FBgn0030905	0.164131
1596	FBgn0030369	0.164135
1597	FBgn0039628	0.164193
1598	FBgn0031997	0.16429
1599	FBgn0051875	0.164355
1600	FBgn0030756	0.164393
1601	FBgn0263237	0.164702
1602	FBgn0041094	0.164785
1603	FBgn0030577	0.164819
1604	FBgn0000542	0.165017
1605	FBgn0002855	0.165034
1606	FBgn0029885	0.165214
1607	FBgn0038460	0.165341
1608	FBgn0034814	0.16538
1609	FBgn0034920	0.165625
1610	FBgn0039667	0.165674
1611	FBgn0032087	0.165676
1612	FBgn0033981	0.165692
1613	FBgn0016013	0.165777
1614	FBgn0040107	0.165951
1615	FBgn0050385	0.166017
1616	FBgn0033330	0.166187
1617	FBgn0086378	0.166479
1618	FBgn0031782	0.166631
1619	FBgn0004362	0.166753
1620	FBgn0264911	0.166792
1621	FBgn0037801	0.16699
1622	FBgn0003093	0.167328
1623	FBgn0051659	0.167547
1624	FBgn0053107	0.167677
1625	FBgn0037388	0.167699
1626	FBgn0002576	0.167712
1627	FBgn0011703	0.168055
1628	FBgn0266099	0.168173
1629	FBgn0010339	0.168191
1630	FBgn0036102	0.168232
1631	FBgn0026570	0.168535
1632	FBgn0004102	0.168581
1633	FBgn0011204	0.168596
1634	FBgn0053784	0.168709
1635	FBgn0033735	0.168726
1636	FBgn0033955	0.16874
1637	FBgn0017482	0.168876
1638	FBgn0031037	0.168964
1639	FBgn0040653	0.168965
1640	FBgn0033128	0.168973
1641	FBgn0033851	0.169027
1642	FBgn0038590	0.169088
1643	FBgn0261239	0.169185
1644	FBgn0036731	0.169235
1645	FBgn0031689	0.169306
1646	FBgn0034011	0.169657
1647	FBgn0037396	0.169691
1648	FBgn0039872	0.169733
1649	FBgn0000578	0.169992
1650	FBgn0052679	0.170037
1651	FBgn0016034	0.170078
1652	FBgn0027335	0.170271
1653	FBgn0039266	0.170276
1654	FBgn0263705	0.170294
1655	FBgn0026428	0.170332
1656	FBgn0033873	0.170448
1657	FBgn0033582	0.170462
1658	FBgn0026575	0.170601
1659	FBgn0035397	0.170607
1660	FBgn0015570	0.170675
1661	FBgn0260008	0.170681
1662	FBgn0031759	0.170796
1663	FBgn0032483	0.170819
1664	FBgn0036531	0.170973
1665	FBgn0030386	0.171246
1666	FBgn0030090	0.171651
1667	FBgn0039972	0.171849
1668	FBgn0039920	0.172054
1669	FBgn0034194	0.172226
1670	FBgn0034120	0.17229
1671	FBgn0031453	0.172458
1672	FBgn0030745	0.172489
1673	FBgn0037670	0.172534
1674	FBgn0029946	0.172894
1675	FBgn0029963	0.172938
1676	FBgn0031032	0.173005
1677	FBgn0262605	0.17302
1678	FBgn0035290	0.173155
1679	FBgn0259184	0.17317
1680	FBgn0032422	0.173248
1681	FBgn0265595	0.173401
1682	FBgn0037607	0.173574
1683	FBgn0032022	0.173655
1684	FBgn0034924	0.17418
1685	FBgn0011758	0.174552
1686	FBgn0011742	0.174568
1687	FBgn0038943	0.174583
1688	FBgn0032014	0.17466
1689	FBgn0029962	0.174679
1690	FBgn0265356	0.175039
1691	FBgn0039518	0.175095
1692	FBgn0030200	0.175242
1693	FBgn0052023	0.175627
1694	FBgn0031696	0.175786
1695	FBgn0036714	0.175849
1696	FBgn0026147	0.176049
1697	FBgn0026533	0.176057
1698	FBgn0033749	0.176122
1699	FBgn0034181	0.176314
1700	FBgn0020399	0.176333
1701	FBgn0053341	0.17641
1702	FBgn0031261	0.176442
1703	FBgn0034219	0.17647
1704	FBgn0031996	0.176583
1705	FBgn0053459	0.176658
1706	FBgn0030089	0.176678
1707	FBgn0036395	0.176749
1708	FBgn0000227	0.176753
1709	FBgn0034729	0.176863
1710	FBgn0038834	0.176913
1711	FBgn0013269	0.177047
1712	FBgn0029700	0.177154
1713	FBgn0033020	0.177331
1714	FBgn0033614	0.177557
1715	FBgn0003134	0.177577
1716	FBgn0036796	0.17762
1717	FBgn0034558	0.177647
1718	FBgn0083956	0.177792
1719	FBgn0004511	0.177987
1720	FBgn0037424	0.178301
1721	FBgn0029830	0.178323
1722	FBgn0032387	0.178577
1723	FBgn0062413	0.1788
1724	FBgn0030181	0.178825
1725	FBgn0022238	0.178885
1726	FBgn0243512	0.178955
1727	FBgn0262730	0.178968
1728	FBgn0030452	0.179059
1729	FBgn0085311	0.179098
1730	FBgn0010258	0.179216
1731	FBgn0051477	0.179435
1732	FBgn0036810	0.179641
1733	FBgn0031055	0.179762
1734	FBgn0046332	0.179778
1735	FBgn0010222	0.179803
1736	FBgn0051897	0.179831
1737	FBgn0020765	0.179929
1738	FBgn0264748	0.18004
1739	FBgn0032264	0.180054
1740	FBgn0039744	0.180151
1741	FBgn0032889	0.180341
1742	FBgn0030189	0.180664
1743	FBgn0259678	0.180823
1744	FBgn0034904	0.180857
1745	FBgn0030790	0.181065
1746	FBgn0259716	0.181214
1747	FBgn0000137	0.181338
1748	FBgn0029810	0.181635
1749	FBgn0034628	0.181736
1750	FBgn0051465	0.181824
1751	FBgn0085380	0.181954
1752	FBgn0037617	0.182006
1753	FBgn0034663	0.182284
1754	FBgn0039857	0.182494
1755	FBgn0030257	0.18254
1756	FBgn0034804	0.182747
1757	FBgn0034075	0.183182
1758	FBgn0267339	0.183499
1759	FBgn0045483	0.183822
1760	FBgn0034371	0.184062
1761	FBgn0029172	0.184156
1762	FBgn0063923	0.184203
1763	FBgn0263606	0.184216
1764	FBgn0033874	0.184294
1765	FBgn0031888	0.184613
1766	FBgn0260962	0.184632
1767	FBgn0015229	0.184654
1768	FBgn0034160	0.18492
1769	FBgn0031908	0.18496
1770	FBgn0051660	0.184998
1771	FBgn0039170	0.185004
1772	FBgn0033149	0.185106
1773	FBgn0040765	0.185202
1774	FBgn0005632	0.185226
1775	FBgn0052141	0.185272
1776	FBgn0035907	0.185384
1777	FBgn0039599	0.185489
1778	FBgn0032117	0.185498
1779	FBgn0034774	0.185574
1780	FBgn0052082	0.185671
1781	FBgn0030073	0.185731
1782	FBgn0037090	0.186088
1783	FBgn0261952	0.186269
1784	FBgn0032024	0.186286
1785	FBgn0038508	0.186315
1786	FBgn0031313	0.18661
1787	FBgn0259176	0.186847
1788	FBgn0013755	0.186948
1789	FBgn0036179	0.187032
1790	FBgn0037364	0.187245
1791	FBgn0033724	0.187256
1792	FBgn0031693	0.187471
1793	FBgn0036807	0.187487
1794	FBgn0032010	0.187496
1795	FBgn0038516	0.187515
1796	FBgn0034838	0.187603
1797	FBgn0052806	0.187643
1798	FBgn0030340	0.187808
1799	FBgn0033110	0.187987
1800	FBgn0263772	0.18868
1801	FBgn0051528	0.188683
1802	FBgn0262111	0.188722
1803	FBgn0051286	0.188867
1804	FBgn0028901	0.188897
1805	FBgn0039679	0.189039
1806	FBgn0029976	0.189194
1807	FBgn0047334	0.18925
1808	FBgn0054038	0.189412
1809	FBgn0029092	0.189716
1810	FBgn0265784	0.189848
1811	FBgn0029835	0.189914
1812	FBgn0085305	0.189944
1813	FBgn0033051	0.190395
1814	FBgn0039192	0.190617
1815	FBgn0037150	0.19066
1816	FBgn0262484	0.190662
1817	FBgn0038435	0.191164
1818	FBgn0030711	0.191371
1819	FBgn0030545	0.191437
1820	FBgn0030753	0.191719
1821	FBgn0036705	0.191781
1822	FBgn0010263	0.191898
1823	FBgn0085303	0.192005
1824	FBgn0051482	0.192338
1825	FBgn0040842	0.19248
1826	FBgn0037724	0.192556
1827	FBgn0053542	0.192683
1828	FBgn0038942	0.192925
1829	FBgn0000114	0.192925
1830	FBgn0053217	0.193498
1831	FBgn0053282	0.193568
1832	FBgn0037215	0.193684
1833	FBgn0040396	0.193762
1834	FBgn0264895	0.194003
1835	FBgn0039355	0.194375
1836	FBgn0039129	0.194502
1837	FBgn0263260	0.19475
1838	FBgn0032223	0.194777
1839	FBgn0000279	0.194882
1840	FBgn0031877	0.194896
1841	FBgn0033395	0.195012
1842	FBgn0030525	0.195083
1843	FBgn0050369	0.19537
1844	FBgn0001254	0.195474
1845	FBgn0033787	0.195556
1846	FBgn0004892	0.19563
1847	FBgn0031589	0.19573
1848	FBgn0085246	0.195782
1849	FBgn0032750	0.196229
1850	FBgn0035479	0.196257
1851	FBgn0001083	0.196259
1852	FBgn0039596	0.196409
1853	FBgn0052382	0.19646
1854	FBgn0032312	0.196542
1855	FBgn0036330	0.196582
1856	FBgn0025628	0.196591
1857	FBgn0032198	0.196643
1858	FBgn0003447	0.196825
1859	FBgn0031150	0.196918
1860	FBgn0034639	0.197271
1861	FBgn0052428	0.197318
1862	FBgn0034121	0.197424
1863	FBgn0000416	0.197489
1864	FBgn0039120	0.197604
1865	FBgn0261793	0.197636
1866	FBgn0003062	0.197651
1867	FBgn0052438	0.197702
1868	FBgn0039807	0.197712
1869	FBgn0030357	0.19785
1870	FBgn0259481	0.197915
1871	FBgn0030396	0.19792
1872	FBgn0032967	0.197961
1873	FBgn0045487	0.198066
1874	FBgn0034730	0.198246
1875	FBgn0034363	0.198414
1876	FBgn0016054	0.198658
1877	FBgn0002573	0.198763
1878	FBgn0030098	0.199042
1879	FBgn0054027	0.199197
1880	FBgn0035257	0.199351
1881	FBgn0033050	0.199586
1882	FBgn0029828	0.199607
1883	FBgn0001168	0.199618
1884	FBgn0038491	0.199859
1885	FBgn0039521	0.200031
1886	FBgn0032194	0.200119
1887	FBgn0261675	0.200124
1888	FBgn0040759	0.200219
1889	FBgn0026252	0.20046
1890	FBgn0017558	0.200483
1891	FBgn0032431	0.2007
1892	FBgn0039078	0.200723
1893	FBgn0032211	0.200731
1894	FBgn0261925	0.200736
1895	FBgn0025686	0.20075
1896	FBgn0035709	0.200866
1897	FBgn0085391	0.201286
1898	FBgn0265002	0.201474
1899	FBgn0051115	0.201477
1900	FBgn0025687	0.201534
1901	FBgn0040063	0.201679
1902	FBgn0014903	0.201694
1903	FBgn0030400	0.201748
1904	FBgn0039886	0.201869
1905	FBgn0029666	0.20248
1906	FBgn0000546	0.202532
1907	FBgn0037483	0.202569
1908	FBgn0033819	0.202701
1909	FBgn0038218	0.202759
1910	FBgn0033033	0.203221
1911	FBgn0085295	0.203229
1912	FBgn0000064	0.203285
1913	FBgn0039089	0.203384
1914	FBgn0050287	0.203783
1915	FBgn0051410	0.203819
1916	FBgn0028900	0.203931
1917	FBgn0037514	0.204067
1918	FBgn0001269	0.204546
1919	FBgn0030976	0.204619
1920	FBgn0013469	0.204983
1921	FBgn0036093	0.205092
1922	FBgn0053547	0.20542
1923	FBgn0038181	0.205573
1924	FBgn0031058	0.205593
1925	FBgn0029931	0.205783
1926	FBgn0038118	0.20589
1927	FBgn0026150	0.205902
1928	FBgn0044028	0.206102
1929	FBgn0032626	0.20615
1930	FBgn0039008	0.206259
1931	FBgn0052406	0.206342
1932	FBgn0063499	0.206414
1933	FBgn0039213	0.206426
1934	FBgn0052638	0.206676
1935	FBgn0053309	0.206881
1936	FBgn0037433	0.207246
1937	FBgn0027930	0.207254
1938	FBgn0265042	0.207288
1939	FBgn0033321	0.207747
1940	FBgn0004374	0.207833
1941	FBgn0259195	0.20786
1942	FBgn0014127	0.207921
1943	FBgn0031737	0.207973
1944	FBgn0035853	0.208006
1945	FBgn0029717	0.208035
1946	FBgn0038115	0.208132
1947	FBgn0085317	0.208188
1948	FBgn0033571	0.208338
1949	FBgn0037727	0.20842
1950	FBgn0033320	0.208438
1951	FBgn0047135	0.208466
1952	FBgn0032864	0.208479
1953	FBgn0030992	0.208536
1954	FBgn0038842	0.208694
1955	FBgn0032769	0.209315
1956	FBgn0052666	0.209499
1957	FBgn0033440	0.209533
1958	FBgn0029733	0.209538
1959	FBgn0026083	0.209538
1960	FBgn0265089	0.209638
1961	FBgn0032281	0.209694
1962	FBgn0052259	0.209867
1963	FBgn0032682	0.209895
1964	FBgn0026737	0.21012
1965	FBgn0028327	0.210186
1966	FBgn0034283	0.21028
1967	FBgn0032125	0.210474
1968	FBgn0266570	0.210971
1969	FBgn0261872	0.210976
1970	FBgn0020908	0.210991
1971	FBgn0004228	0.210994
1972	FBgn0014340	0.211006
1973	FBgn0025809	0.211176
1974	FBgn0031513	0.211333
1975	FBgn0033887	0.211374
1976	FBgn0036931	0.211456
1977	FBgn0032514	0.211568
1978	FBgn0038915	0.211666
1979	FBgn0028983	0.211776
1980	FBgn0028430	0.212187
1981	FBgn0052185	0.212383
1982	FBgn0038568	0.212933
1983	FBgn0054040	0.212969
1984	FBgn0039868	0.213044
1985	FBgn0263598	0.213306
1986	FBgn0050440	0.213476
1987	FBgn0031496	0.213527
1988	FBgn0034551	0.213602
1989	FBgn0052079	0.213693
1990	FBgn0034793	0.214118
1991	FBgn0038643	0.214193
1992	FBgn0034195	0.214198
1993	FBgn0051176	0.214634
1994	FBgn0031235	0.214678
1995	FBgn0262570	0.214817
1996	FBgn0020414	0.214853
1997	FBgn0262899	0.214968
1998	FBgn0011648	0.215185
1999	FBgn0263240	0.21525
[truncated: 9,097 more rows]
